# Supplementary material for: Adaptation to seasonal reproduction and environment‐associated factors drive temporal and spatial differentiation in northwest Atlantic herring despite gene flow
Source: Evol Appl. 2024 Mar 14;17(3):e13675. doi: 10.1111/eva.13675 (PMC10940790; doi:10.1111/eva.13675)
Supplement: Supplementary file 2 — Table S4. [file EVA-17-e13675-s001.xlsx]

## Sheet: Table_S4_outlier_SNPs_in_SelReg
Table S4. SNPs showing strong genetic differentiation between Spring vs. Fall contrast and Northern vs. Southern fall contrast in Northwest Atlantic herring. These SNPs were categorized as outliers when the absolute difference in allele frequency (dAF) >= 0.55 for the Spring vs. Fall contrast, and dAF >= 0.45 for the Northern vs. Southern contrast. These SNPs are colored in red in Figures 3B, 4D,…
CHROM	POS	SNP	REF	ALT	dAF_Spring_vs_Fall	dAF_Northern_vs_Southern_Fall	SNP_effect	distance to the closest gene (bp)	gene_id	gene_name	gene_biotype	gene_description	novel_Spring_vs_Fall_contrast	novel_Northern_vs_Southern_contrast
chr8	23117749	chr8-23117749	G	T	0.5541	0.1365	FiveUTR	0	ENSCHAG00000016419	rb1	protein_coding	RB transcriptional corepressor 1 [Source:NCBI gene;Acc:105904470]	TRUE	FALSE
chr8	23197981	chr8-23197981	G	A	0.6316	0.0041	Intergenic	6564	ENSCHAG00000016776	rtn2b	protein_coding	reticulon 2 [Source:NCBI gene;Acc:105904466]	TRUE	FALSE
chr8	23198108	chr8-23198108	A	T	0.6522	0.036	Intergenic	6691	ENSCHAG00000016776	rtn2b	protein_coding	reticulon 2 [Source:NCBI gene;Acc:105904466]	TRUE	FALSE
chr8	23200028	chr8-23200028	G	A	0.5594	0.0452	Intergenic	8611	ENSCHAG00000016776	rtn2b	protein_coding	reticulon 2 [Source:NCBI gene;Acc:105904466]	TRUE	FALSE
chr8	23203295	chr8-23203295	C	T	0.5926	0.0014	Intergenic	10845	ENSCHAG00000016784	nectin3b	protein_coding	nectin cell adhesion molecule 3b [Source:NCBI gene;Acc:541491]	TRUE	FALSE
chr8	23208292	chr8-23208292	G	C	0.6077	0.0514	Intergenic	5848	ENSCHAG00000016784	nectin3b	protein_coding	nectin cell adhesion molecule 3b [Source:NCBI gene;Acc:541491]	TRUE	FALSE
chr8	23208600	chr8-23208600	A	G	0.6211	0.0142	Intergenic	5540	ENSCHAG00000016784	nectin3b	protein_coding	nectin cell adhesion molecule 3b [Source:NCBI gene;Acc:541491]	TRUE	FALSE
chr8	23221814	chr8-23221814	C	A	0.6057	0.0299	Intron	0	ENSCHAG00000016784	nectin3b	protein_coding	nectin cell adhesion molecule 3b [Source:NCBI gene;Acc:541491]	TRUE	FALSE
chr8	23222773	chr8-23222773	C	A	0.5945	0.0383	Intron	0	ENSCHAG00000016784	nectin3b	protein_coding	nectin cell adhesion molecule 3b [Source:NCBI gene;Acc:541491]	TRUE	FALSE
chr8	23223430	chr8-23223430	C	T	0.641	0.0028	Intron	0	ENSCHAG00000016784	nectin3b	protein_coding	nectin cell adhesion molecule 3b [Source:NCBI gene;Acc:541491]	TRUE	FALSE
chr8	23224421	chr8-23224421	T	G	0.5687	0.0929	Intron	0	ENSCHAG00000016784	nectin3b	protein_coding	nectin cell adhesion molecule 3b [Source:NCBI gene;Acc:541491]	TRUE	FALSE
chr8	23226678	chr8-23226678	A	G	0.6511	0.0097	Intron	0	ENSCHAG00000016784	nectin3b	protein_coding	nectin cell adhesion molecule 3b [Source:NCBI gene;Acc:541491]	TRUE	FALSE
chr8	23226842	chr8-23226842	G	A	0.6573	0.0371	Intron	0	ENSCHAG00000016784	nectin3b	protein_coding	nectin cell adhesion molecule 3b [Source:NCBI gene;Acc:541491]	TRUE	FALSE
chr8	23227597	chr8-23227597	C	T	0.5691	0.0575	Intron	0	ENSCHAG00000016784	nectin3b	protein_coding	nectin cell adhesion molecule 3b [Source:NCBI gene;Acc:541491]	TRUE	FALSE
chr8	23231556	chr8-23231556	A	G	0.5634	0.0129	Intron	0	ENSCHAG00000016784	nectin3b	protein_coding	nectin cell adhesion molecule 3b [Source:NCBI gene;Acc:541491]	TRUE	FALSE
chr8	23235210	chr8-23235210	C	A	0.669	0.0804	Intron	0	ENSCHAG00000016784	nectin3b	protein_coding	nectin cell adhesion molecule 3b [Source:NCBI gene;Acc:541491]	TRUE	FALSE
chr8	23235226	chr8-23235226	A	G	0.6629	0.0416	Intron	0	ENSCHAG00000016784	nectin3b	protein_coding	nectin cell adhesion molecule 3b [Source:NCBI gene;Acc:541491]	TRUE	FALSE
chr8	23235254	chr8-23235254	G	A	0.6498	0.1283	Intron	0	ENSCHAG00000016784	nectin3b	protein_coding	nectin cell adhesion molecule 3b [Source:NCBI gene;Acc:541491]	TRUE	FALSE
chr8	23235756	chr8-23235756	T	G	0.6089	0.022	Intron	0	ENSCHAG00000016784	nectin3b	protein_coding	nectin cell adhesion molecule 3b [Source:NCBI gene;Acc:541491]	TRUE	FALSE
chr8	23236332	chr8-23236332	C	T	0.6071	0.0901	Intron	0	ENSCHAG00000016784	nectin3b	protein_coding	nectin cell adhesion molecule 3b [Source:NCBI gene;Acc:541491]	TRUE	FALSE
chr8	23237310	chr8-23237310	A	C	0.5787	0.0377	Intron	0	ENSCHAG00000016784	nectin3b	protein_coding	nectin cell adhesion molecule 3b [Source:NCBI gene;Acc:541491]	TRUE	FALSE
chr8	23237828	chr8-23237828	A	G	0.5706	0.0052	Intron	0	ENSCHAG00000016784	nectin3b	protein_coding	nectin cell adhesion molecule 3b [Source:NCBI gene;Acc:541491]	TRUE	FALSE
chr8	23298539	chr8-23298539	G	T	0.5531	0.0247	Intron	0	ENSCHAG00000016852		protein_coding		TRUE	FALSE
chr8	23514345	chr8-23514345	T	G	0.5554	0.0585	Upstream	2137	ENSCHAG00000017367	usp25	protein_coding	ubiquitin specific peptidase 25 [Source:ZFIN;Acc:ZDB-GENE-040426-2847]	TRUE	FALSE
chr8	23514347	chr8-23514347	A	G	0.5646	0.0472	Upstream	2139	ENSCHAG00000017367	usp25	protein_coding	ubiquitin specific peptidase 25 [Source:ZFIN;Acc:ZDB-GENE-040426-2847]	TRUE	FALSE
chr8	23556735	chr8-23556735	C	T	0.5675	0.0702	Downstream	1998	ENSCHAG00000018621		lncRNA		TRUE	FALSE
chr8	23556838	chr8-23556838	T	A	0.5558	0.0235	Downstream	2101	ENSCHAG00000018621		lncRNA		TRUE	FALSE
chr8	23556855	chr8-23556855	T	C	0.5647	0.0357	Downstream	2118	ENSCHAG00000018621		lncRNA		TRUE	FALSE
chr8	23557085	chr8-23557085	A	C	0.5779	0.0144	Downstream	2348	ENSCHAG00000018621		lncRNA		TRUE	FALSE
chr8	23557086	chr8-23557086	G	T	0.5816	0.0125	Downstream	2349	ENSCHAG00000018621		lncRNA		TRUE	FALSE
chr8	23558597	chr8-23558597	G	A	0.6148	0.0254	Downstream	3860	ENSCHAG00000018621		lncRNA		TRUE	FALSE
chr8	23558949	chr8-23558949	T	A	0.5799	0.0821	Downstream	4212	ENSCHAG00000018621		lncRNA		TRUE	FALSE
chr8	23559682	chr8-23559682	G	T	0.6707	0.0295	Downstream	4945	ENSCHAG00000018621		lncRNA		TRUE	FALSE
chr8	23560267	chr8-23560267	T	C	0.5576	0.0161	Intergenic	5530	ENSCHAG00000018621		lncRNA		TRUE	FALSE
chr8	23562408	chr8-23562408	A	T	0.5766	0.132	Intergenic	7671	ENSCHAG00000018621		lncRNA		TRUE	FALSE
chr8	23563331	chr8-23563331	G	A	0.645	0.0271	Intergenic	8594	ENSCHAG00000018621		lncRNA		TRUE	FALSE
chr8	23570523	chr8-23570523	G	A	0.5907	0.002	Intergenic	11467	ENSCHAG00000018625	wscd1b	protein_coding	WSC domain containing 1b [Source:ZFIN;Acc:ZDB-GENE-091118-93]	TRUE	FALSE
chr8	23574134	chr8-23574134	G	T	0.5714	0.013	Intergenic	7856	ENSCHAG00000018625	wscd1b	protein_coding	WSC domain containing 1b [Source:ZFIN;Acc:ZDB-GENE-091118-93]	TRUE	FALSE
chr8	23574179	chr8-23574179	C	A	0.5791	0.003	Intergenic	7811	ENSCHAG00000018625	wscd1b	protein_coding	WSC domain containing 1b [Source:ZFIN;Acc:ZDB-GENE-091118-93]	TRUE	FALSE
chr8	23583752	chr8-23583752	G	C	0.57	0.12	Intron	0	ENSCHAG00000018625	wscd1b	protein_coding	WSC domain containing 1b [Source:ZFIN;Acc:ZDB-GENE-091118-93]	TRUE	FALSE
chr8	23588404	chr8-23588404	A	C	0.5532	0.0902	Intron	0	ENSCHAG00000018625	wscd1b	protein_coding	WSC domain containing 1b [Source:ZFIN;Acc:ZDB-GENE-091118-93]	TRUE	FALSE
chr8	23634530	chr8-23634530	T	C	0.5736	0.0534	Intergenic	7541	ENSCHAG00000018661		lncRNA		TRUE	FALSE
chr8	23634859	chr8-23634859	C	T	0.5728	0.0817	Intergenic	7212	ENSCHAG00000018661		lncRNA		TRUE	FALSE
chr8	23634951	chr8-23634951	C	G	0.5579	0.1082	Intergenic	7120	ENSCHAG00000018661		lncRNA		TRUE	FALSE
chr8	23635010	chr8-23635010	G	A	0.5618	0.0626	Intergenic	7061	ENSCHAG00000018661		lncRNA		TRUE	FALSE
chr8	23652310	chr8-23652310	G	T	0.564	0.0885	Intergenic	7634	ENSCHAG00000018688	abcg4a	protein_coding	ATP-binding cassette, sub-family G (WHITE), member 4a [Source:ZFIN;Acc:ZDB-GENE-050517-39]	TRUE	FALSE
chr8	23655041	chr8-23655041	C	T	0.6049	0.0768	Upstream	4903	ENSCHAG00000018688	abcg4a	protein_coding	ATP-binding cassette, sub-family G (WHITE), member 4a [Source:ZFIN;Acc:ZDB-GENE-050517-39]	TRUE	FALSE
chr8	23655388	chr8-23655388	G	A	0.5683	0.029	Upstream	4556	ENSCHAG00000018688	abcg4a	protein_coding	ATP-binding cassette, sub-family G (WHITE), member 4a [Source:ZFIN;Acc:ZDB-GENE-050517-39]	TRUE	FALSE
chr8	23655896	chr8-23655896	G	A	0.5519	0.002	Upstream	4048	ENSCHAG00000018688	abcg4a	protein_coding	ATP-binding cassette, sub-family G (WHITE), member 4a [Source:ZFIN;Acc:ZDB-GENE-050517-39]	TRUE	FALSE
chr8	23657134	chr8-23657134	A	C	0.5656	0.0594	Upstream	2810	ENSCHAG00000018688	abcg4a	protein_coding	ATP-binding cassette, sub-family G (WHITE), member 4a [Source:ZFIN;Acc:ZDB-GENE-050517-39]	TRUE	FALSE
chr8	23660298	chr8-23660298	G	T	0.5845	0.0569	Intron	0	ENSCHAG00000018688	abcg4a	protein_coding	ATP-binding cassette, sub-family G (WHITE), member 4a [Source:ZFIN;Acc:ZDB-GENE-050517-39]	TRUE	FALSE
chr8	23661064	chr8-23661064	A	C	0.6006	0.0543	NonSyn	0	ENSCHAG00000018688	abcg4a	protein_coding	ATP-binding cassette, sub-family G (WHITE), member 4a [Source:ZFIN;Acc:ZDB-GENE-050517-39]	TRUE	FALSE
chr8	23770078	chr8-23770078	A	C	0.5567	0.0714	Downstream	256	ENSCHAG00000019374	SPNS2	protein_coding	sphingolipid transporter 2 [Source:NCBI gene;Acc:105896096]	TRUE	FALSE
chr8	23845035	chr8-23845035	A	T	0.5517	0.0028	Upstream	742	ENSCHAG00000001015		lncRNA		TRUE	FALSE
chr8	23922642	chr8-23922642	G	A	0.5865	0.0022	Intergenic	8205	ENSCHAG00000001494	atp2a3	protein_coding	ATPase sarcoplasmic/endoplasmic reticulum Ca2+ transporting 3 [Source:ZFIN;Acc:ZDB-GENE-060531-103]	TRUE	FALSE
chr8	24393137	chr8-24393137	C	T	0.5698	0.027	Intergenic	8702	ENSCHAG00000013297	ca4a	protein_coding	carbonic anhydrase IV a [Source:NCBI gene;Acc:555196]	TRUE	FALSE
chr8	24400706	chr8-24400706	T	G	0.6038	0.0068	Intergenic	16271	ENSCHAG00000013297	ca4a	protein_coding	carbonic anhydrase IV a [Source:NCBI gene;Acc:555196]	TRUE	FALSE
chr8	24400719	chr8-24400719	G	A	0.5971	0.0189	Intergenic	16284	ENSCHAG00000013297	ca4a	protein_coding	carbonic anhydrase IV a [Source:NCBI gene;Acc:555196]	TRUE	FALSE
chr8	24401051	chr8-24401051	A	C	0.5838	0.0831	Intergenic	16616	ENSCHAG00000013297	ca4a	protein_coding	carbonic anhydrase IV a [Source:NCBI gene;Acc:555196]	TRUE	FALSE
chr8	24404143	chr8-24404143	A	G	0.5984	0.0444	Intergenic	19708	ENSCHAG00000013297	ca4a	protein_coding	carbonic anhydrase IV a [Source:NCBI gene;Acc:555196]	TRUE	FALSE
chr8	24406083	chr8-24406083	G	C	0.6119	0.1225	Intergenic	19566	ENSCHAG00000013308	gusb	protein_coding	glucuronidase, beta [Source:ZFIN;Acc:ZDB-GENE-070705-256]	TRUE	FALSE
chr8	24406523	chr8-24406523	T	G	0.5645	0.0098	Intergenic	19126	ENSCHAG00000013308	gusb	protein_coding	glucuronidase, beta [Source:ZFIN;Acc:ZDB-GENE-070705-256]	TRUE	FALSE
chr8	24409036	chr8-24409036	G	T	0.5695	0.0126	Intergenic	16613	ENSCHAG00000013308	gusb	protein_coding	glucuronidase, beta [Source:ZFIN;Acc:ZDB-GENE-070705-256]	TRUE	FALSE
chr8	24409105	chr8-24409105	G	A	0.5577	0.0067	Intergenic	16544	ENSCHAG00000013308	gusb	protein_coding	glucuronidase, beta [Source:ZFIN;Acc:ZDB-GENE-070705-256]	TRUE	FALSE
chr8	24411795	chr8-24411795	A	G	0.652	0.1061	Intergenic	13854	ENSCHAG00000013308	gusb	protein_coding	glucuronidase, beta [Source:ZFIN;Acc:ZDB-GENE-070705-256]	TRUE	FALSE
chr8	24443077	chr8-24443077	C	G	0.6079	0.0959	Intron	0	ENSCHAG00000013357	vkorc1l1	protein_coding	vitamin K epoxide reductase complex subunit 1 like 1 [Source:NCBI gene;Acc:105896063]	TRUE	FALSE
chr8	24445457	chr8-24445457	A	C	0.5746	0.0334	Intron	0	ENSCHAG00000013357	vkorc1l1	protein_coding	vitamin K epoxide reductase complex subunit 1 like 1 [Source:NCBI gene;Acc:105896063]	TRUE	FALSE
chr8	24446308	chr8-24446308	A	T	0.5845	0.0745	Intron	0	ENSCHAG00000013357	vkorc1l1	protein_coding	vitamin K epoxide reductase complex subunit 1 like 1 [Source:NCBI gene;Acc:105896063]	TRUE	FALSE
chr8	24572318	chr8-24572318	T	C	0.558	0.0176	Intergenic	7861	ENSCHAG00000014560		protein_coding		TRUE	FALSE
chr8	24573572	chr8-24573572	A	T	0.642	0.0976	Intergenic	9115	ENSCHAG00000014560		protein_coding		TRUE	FALSE
chr8	24573584	chr8-24573584	A	G	0.6622	0.1112	Intergenic	9126	ENSCHAG00000014718	ncor1	protein_coding	nuclear receptor corepressor 1 [Source:ZFIN;Acc:ZDB-GENE-040426-993]	TRUE	FALSE
chr8	24573787	chr8-24573787	T	A	0.6049	0.055	Intergenic	8923	ENSCHAG00000014718	ncor1	protein_coding	nuclear receptor corepressor 1 [Source:ZFIN;Acc:ZDB-GENE-040426-993]	TRUE	FALSE
chr8	24574575	chr8-24574575	A	G	0.5971	0.089	Intergenic	8135	ENSCHAG00000014718	ncor1	protein_coding	nuclear receptor corepressor 1 [Source:ZFIN;Acc:ZDB-GENE-040426-993]	TRUE	FALSE
chr8	24574644	chr8-24574644	T	G	0.5654	0.0814	Intergenic	8066	ENSCHAG00000014718	ncor1	protein_coding	nuclear receptor corepressor 1 [Source:ZFIN;Acc:ZDB-GENE-040426-993]	TRUE	FALSE
chr8	24579857	chr8-24579857	A	C	0.5653	0.1153	Upstream	2853	ENSCHAG00000014718	ncor1	protein_coding	nuclear receptor corepressor 1 [Source:ZFIN;Acc:ZDB-GENE-040426-993]	TRUE	FALSE
chr8	24585756	chr8-24585756	A	T	0.5566	0.0586	Intron	0	ENSCHAG00000014718	ncor1	protein_coding	nuclear receptor corepressor 1 [Source:ZFIN;Acc:ZDB-GENE-040426-993]	TRUE	FALSE
chr8	24602065	chr8-24602065	C	T	0.5843	0.1014	Intron	0	ENSCHAG00000014718	ncor1	protein_coding	nuclear receptor corepressor 1 [Source:ZFIN;Acc:ZDB-GENE-040426-993]	TRUE	FALSE
chr8	24602207	chr8-24602207	C	T	0.5528	0.1756	Intron	0	ENSCHAG00000014718	ncor1	protein_coding	nuclear receptor corepressor 1 [Source:ZFIN;Acc:ZDB-GENE-040426-993]	TRUE	FALSE
chr8	24609240	chr8-24609240	C	T	0.596	0.01	Intron	0	ENSCHAG00000014718	ncor1	protein_coding	nuclear receptor corepressor 1 [Source:ZFIN;Acc:ZDB-GENE-040426-993]	TRUE	FALSE
chr8	24609464	chr8-24609464	C	G	0.6084	0.021	Intron	0	ENSCHAG00000014718	ncor1	protein_coding	nuclear receptor corepressor 1 [Source:ZFIN;Acc:ZDB-GENE-040426-993]	TRUE	FALSE
chr8	24609468	chr8-24609468	T	C	0.5992	0.0184	Intron	0	ENSCHAG00000014718	ncor1	protein_coding	nuclear receptor corepressor 1 [Source:ZFIN;Acc:ZDB-GENE-040426-993]	TRUE	FALSE
chr8	24615556	chr8-24615556	C	T	0.5612	0.045	Intron	0	ENSCHAG00000014718	ncor1	protein_coding	nuclear receptor corepressor 1 [Source:ZFIN;Acc:ZDB-GENE-040426-993]	TRUE	FALSE
chr8	24616284	chr8-24616284	C	T	0.5838	0.0799	Intron	0	ENSCHAG00000014718	ncor1	protein_coding	nuclear receptor corepressor 1 [Source:ZFIN;Acc:ZDB-GENE-040426-993]	TRUE	FALSE
chr8	24616461	chr8-24616461	A	C	0.576	0.0205	Intron	0	ENSCHAG00000014718	ncor1	protein_coding	nuclear receptor corepressor 1 [Source:ZFIN;Acc:ZDB-GENE-040426-993]	TRUE	FALSE
chr8	24619590	chr8-24619590	T	A	0.5743	0.0551	Intron	0	ENSCHAG00000014718	ncor1	protein_coding	nuclear receptor corepressor 1 [Source:ZFIN;Acc:ZDB-GENE-040426-993]	TRUE	FALSE
chr8	24624225	chr8-24624225	C	T	0.5745	0.0274	Intron	0	ENSCHAG00000014718	ncor1	protein_coding	nuclear receptor corepressor 1 [Source:ZFIN;Acc:ZDB-GENE-040426-993]	TRUE	FALSE
chr8	24631583	chr8-24631583	G	A	0.6066	0.0506	Intron	0	ENSCHAG00000014718	ncor1	protein_coding	nuclear receptor corepressor 1 [Source:ZFIN;Acc:ZDB-GENE-040426-993]	TRUE	FALSE
chr8	24631666	chr8-24631666	C	T	0.6186	0.0853	Intron	0	ENSCHAG00000014718	ncor1	protein_coding	nuclear receptor corepressor 1 [Source:ZFIN;Acc:ZDB-GENE-040426-993]	TRUE	FALSE
chr8	24632052	chr8-24632052	A	G	0.6486	0.0496	Intron	0	ENSCHAG00000014718	ncor1	protein_coding	nuclear receptor corepressor 1 [Source:ZFIN;Acc:ZDB-GENE-040426-993]	TRUE	FALSE
chr8	24635380	chr8-24635380	A	G	0.58	0.0371	Intron	0	ENSCHAG00000014718	ncor1	protein_coding	nuclear receptor corepressor 1 [Source:ZFIN;Acc:ZDB-GENE-040426-993]	TRUE	FALSE
chr8	24641844	chr8-24641844	C	A	0.655	0.0414	Intron	0	ENSCHAG00000014718	ncor1	protein_coding	nuclear receptor corepressor 1 [Source:ZFIN;Acc:ZDB-GENE-040426-993]	TRUE	FALSE
chr8	24650280	chr8-24650280	A	G	0.5934	0.048	Downstream	4505	ENSCHAG00000014718	ncor1	protein_coding	nuclear receptor corepressor 1 [Source:ZFIN;Acc:ZDB-GENE-040426-993]	TRUE	FALSE
chr8	24684765	chr8-24684765	A	T	0.5861	0.1356	Intergenic	10624	ENSCHAG00000014963		protein_coding		TRUE	FALSE
chr8	24702541	chr8-24702541	C	T	0.6039	0.0025	Intergenic	9953	ENSCHAG00000014967		protein_coding		TRUE	FALSE
chr8	24715893	chr8-24715893	T	G	0.5644	0.0275	Downstream	801	ENSCHAG00000014988		lncRNA		TRUE	FALSE
chr8	24717221	chr8-24717221	A	G	0.5874	0.028	Intron	0	ENSCHAG00000014988		lncRNA		TRUE	FALSE
chr8	24719180	chr8-24719180	G	T	0.5651	0.0297	Upstream	566	ENSCHAG00000014995	hinfp	protein_coding	histone H4 transcription factor [Source:NCBI gene;Acc:105906634]	TRUE	FALSE
chr8	24719181	chr8-24719181	T	C	0.5739	0.0208	Upstream	565	ENSCHAG00000014995	hinfp	protein_coding	histone H4 transcription factor [Source:NCBI gene;Acc:105906634]	TRUE	FALSE
chr8	24719377	chr8-24719377	C	G	0.5808	0.0712	Upstream	369	ENSCHAG00000014995	hinfp	protein_coding	histone H4 transcription factor [Source:NCBI gene;Acc:105906634]	TRUE	FALSE
chr8	24722046	chr8-24722046	A	C	0.6297	0.0071	Intron	0	ENSCHAG00000014995	hinfp	protein_coding	histone H4 transcription factor [Source:NCBI gene;Acc:105906634]	TRUE	FALSE
chr8	24722338	chr8-24722338	C	G	0.5978	0.0021	Intron	0	ENSCHAG00000014995	hinfp	protein_coding	histone H4 transcription factor [Source:NCBI gene;Acc:105906634]	TRUE	FALSE
chr8	24724656	chr8-24724656	T	C	0.6059	0.0416	Intron	0	ENSCHAG00000014995	hinfp	protein_coding	histone H4 transcription factor [Source:NCBI gene;Acc:105906634]	TRUE	FALSE
chr8	24728982	chr8-24728982	T	G	0.6024	0.0433	Intron	0	ENSCHAG00000015052	dpagt1	protein_coding	dolichyl-phosphate (UDP-N-acetylglucosamine) N-acetylglucosaminephosphotransferase 1 (GlcNAc-1-P transferase) [Source:ZFIN;Acc:ZDB-GENE-060526-18]	TRUE	FALSE
chr8	24729614	chr8-24729614	T	G	0.5777	0.0243	Intron	0	ENSCHAG00000015052	dpagt1	protein_coding	dolichyl-phosphate (UDP-N-acetylglucosamine) N-acetylglucosaminephosphotransferase 1 (GlcNAc-1-P transferase) [Source:ZFIN;Acc:ZDB-GENE-060526-18]	TRUE	FALSE
chr8	24730804	chr8-24730804	G	T	0.562	0.0743	Upstream	97	ENSCHAG00000015052	dpagt1	protein_coding	dolichyl-phosphate (UDP-N-acetylglucosamine) N-acetylglucosaminephosphotransferase 1 (GlcNAc-1-P transferase) [Source:ZFIN;Acc:ZDB-GENE-060526-18]	TRUE	FALSE
chr8	24735043	chr8-24735043	A	G	0.68	0.0533	Intron	0	ENSCHAG00000015396	c2cd2l	protein_coding	c2cd2 like [Source:ZFIN;Acc:ZDB-GENE-041019-1]	TRUE	FALSE
chr8	24735700	chr8-24735700	A	G	0.5723	0.0657	Intron	0	ENSCHAG00000015396	c2cd2l	protein_coding	c2cd2 like [Source:ZFIN;Acc:ZDB-GENE-041019-1]	TRUE	FALSE
chr8	24739393	chr8-24739393	A	G	0.6076	0.0868	Intron	0	ENSCHAG00000015396	c2cd2l	protein_coding	c2cd2 like [Source:ZFIN;Acc:ZDB-GENE-041019-1]	TRUE	FALSE
chr8	24739396	chr8-24739396	C	G	0.6079	0.0763	Intron	0	ENSCHAG00000015396	c2cd2l	protein_coding	c2cd2 like [Source:ZFIN;Acc:ZDB-GENE-041019-1]	TRUE	FALSE
chr8	24740917	chr8-24740917	C	G	0.6348	0.0379	Intron	0	ENSCHAG00000015396	c2cd2l	protein_coding	c2cd2 like [Source:ZFIN;Acc:ZDB-GENE-041019-1]	TRUE	FALSE
chr8	24741258	chr8-24741258	G	A	0.5952	0.002	Intron	0	ENSCHAG00000015396	c2cd2l	protein_coding	c2cd2 like [Source:ZFIN;Acc:ZDB-GENE-041019-1]	TRUE	FALSE
chr8	24741882	chr8-24741882	C	A	0.558	0.0828	Syn	0	ENSCHAG00000015396	c2cd2l	protein_coding	c2cd2 like [Source:ZFIN;Acc:ZDB-GENE-041019-1]	TRUE	FALSE
chr8	24742041	chr8-24742041	T	C	0.5792	0.1278	Intron	0	ENSCHAG00000015396	c2cd2l	protein_coding	c2cd2 like [Source:ZFIN;Acc:ZDB-GENE-041019-1]	TRUE	FALSE
chr8	24742097	chr8-24742097	T	C	0.6013	0.1167	Intron	0	ENSCHAG00000015396	c2cd2l	protein_coding	c2cd2 like [Source:ZFIN;Acc:ZDB-GENE-041019-1]	TRUE	FALSE
chr8	24746465	chr8-24746465	A	C	0.6576	0.0257	Intron	0	ENSCHAG00000015396	c2cd2l	protein_coding	c2cd2 like [Source:ZFIN;Acc:ZDB-GENE-041019-1]	TRUE	FALSE
chr8	24748819	chr8-24748819	A	G	0.5612	0.0165	ThreeUTR	0	ENSCHAG00000015396	c2cd2l	protein_coding	c2cd2 like [Source:ZFIN;Acc:ZDB-GENE-041019-1]	TRUE	FALSE
chr8	24749196	chr8-24749196	A	T	0.6245	0.057	ThreeUTR	0	ENSCHAG00000015396	c2cd2l	protein_coding	c2cd2 like [Source:ZFIN;Acc:ZDB-GENE-041019-1]	TRUE	FALSE
chr8	24752180	chr8-24752180	T	G	0.5876	0.122	Intron	0	ENSCHAG00000015415	h2ax	protein_coding	H2A.X variant histone [Source:NCBI gene;Acc:394048]	TRUE	FALSE
chr8	24752537	chr8-24752537	C	T	0.5804	0.1138	Downstream	95	ENSCHAG00000015415	h2ax	protein_coding	H2A.X variant histone [Source:NCBI gene;Acc:394048]	TRUE	FALSE
chr8	24752579	chr8-24752579	G	C	0.5558	0.0898	Downstream	137	ENSCHAG00000015415	h2ax	protein_coding	H2A.X variant histone [Source:NCBI gene;Acc:394048]	TRUE	FALSE
chr8	24752926	chr8-24752926	A	G	0.6231	0.0465	Downstream	304	ENSCHAG00000015443	hmbsa	protein_coding	hydroxymethylbilane synthase [Source:NCBI gene;Acc:105906678]	TRUE	FALSE
chr8	24760275	chr8-24760275	C	A	0.5798	0.007	Upstream	197	ENSCHAG00000015443	hmbsa	protein_coding	hydroxymethylbilane synthase [Source:NCBI gene;Acc:105906678]	TRUE	FALSE
chr8	24761965	chr8-24761965	A	T	0.5723	0.0238	Intron	0	ENSCHAG00000015569	arcn1a	protein_coding	coatomer subunit delta [Source:NCBI gene;Acc:105906687]	TRUE	FALSE
chr8	24761966	chr8-24761966	T	C	0.575	0.03	Intron	0	ENSCHAG00000015569	arcn1a	protein_coding	coatomer subunit delta [Source:NCBI gene;Acc:105906687]	TRUE	FALSE
chr8	24764830	chr8-24764830	A	G	0.6111	0.1156	Intron	0	ENSCHAG00000015569	arcn1a	protein_coding	coatomer subunit delta [Source:NCBI gene;Acc:105906687]	TRUE	FALSE
chr8	24765076	chr8-24765076	A	G	0.5547	0.0775	Intron	0	ENSCHAG00000015569	arcn1a	protein_coding	coatomer subunit delta [Source:NCBI gene;Acc:105906687]	TRUE	FALSE
chr8	24765716	chr8-24765716	C	T	0.6219	0.091	Intron	0	ENSCHAG00000015569	arcn1a	protein_coding	coatomer subunit delta [Source:NCBI gene;Acc:105906687]	TRUE	FALSE
chr8	24773543	chr8-24773543	G	A	0.5524	0.0575	Upstream	1069	ENSCHAG00000015569	arcn1a	protein_coding	coatomer subunit delta [Source:NCBI gene;Acc:105906687]	TRUE	FALSE
chr8	24774547	chr8-24774547	C	A	0.6221	0.0746	Upstream	1195	ENSCHAG00000015868	phldb1a	protein_coding	pleckstrin homology-like domain, family B, member 1a [Source:ZFIN;Acc:ZDB-GENE-060526-272]	TRUE	FALSE
chr8	24774602	chr8-24774602	G	C	0.6268	0.0227	Upstream	1140	ENSCHAG00000015868	phldb1a	protein_coding	pleckstrin homology-like domain, family B, member 1a [Source:ZFIN;Acc:ZDB-GENE-060526-272]	TRUE	FALSE
chr8	24824995	chr8-24824995	T	G	0.5893	0.0443	Downstream	345	ENSCHAG00000016534	atf5a	protein_coding	uncharacterized LOC105906676 [Source:NCBI gene;Acc:105906676]	TRUE	FALSE
chr8	24825428	chr8-24825428	G	T	0.5514	0.0141	Downstream	778	ENSCHAG00000016534	atf5a	protein_coding	uncharacterized LOC105906676 [Source:NCBI gene;Acc:105906676]	TRUE	FALSE
chr8	24826457	chr8-24826457	T	G	0.6017	0.0966	Downstream	1748	ENSCHAG00000016545	stk36	protein_coding	serine/threonine kinase 36 (fused homolog, Drosophila) [Source:ZFIN;Acc:ZDB-GENE-030912-6]	TRUE	FALSE
chr8	24826973	chr8-24826973	C	T	0.563	0.0086	Downstream	1232	ENSCHAG00000016545	stk36	protein_coding	serine/threonine kinase 36 (fused homolog, Drosophila) [Source:ZFIN;Acc:ZDB-GENE-030912-6]	TRUE	FALSE
chr8	24827197	chr8-24827197	A	G	0.5848	0.0064	Downstream	1008	ENSCHAG00000016545	stk36	protein_coding	serine/threonine kinase 36 (fused homolog, Drosophila) [Source:ZFIN;Acc:ZDB-GENE-030912-6]	TRUE	FALSE
chr8	24828022	chr8-24828022	G	A	0.592	0.07	Downstream	183	ENSCHAG00000016545	stk36	protein_coding	serine/threonine kinase 36 (fused homolog, Drosophila) [Source:ZFIN;Acc:ZDB-GENE-030912-6]	TRUE	FALSE
chr8	24828950	chr8-24828950	T	A	0.5696	0.0649	ThreeUTR	0	ENSCHAG00000016545	stk36	protein_coding	serine/threonine kinase 36 (fused homolog, Drosophila) [Source:ZFIN;Acc:ZDB-GENE-030912-6]	TRUE	FALSE
chr8	24829917	chr8-24829917	G	A	0.5643	0.102	Syn	0	ENSCHAG00000016545	stk36	protein_coding	serine/threonine kinase 36 (fused homolog, Drosophila) [Source:ZFIN;Acc:ZDB-GENE-030912-6]	TRUE	FALSE
chr8	24834110	chr8-24834110	G	A	0.5863	0.072	Intron	0	ENSCHAG00000016545	stk36	protein_coding	serine/threonine kinase 36 (fused homolog, Drosophila) [Source:ZFIN;Acc:ZDB-GENE-030912-6]	TRUE	FALSE
chr8	24861559	chr8-24861559	T	C	0.5744	0.0375	Intron	0	ENSCHAG00000016588	snx19a	protein_coding	sorting nexin 19 [Source:NCBI gene;Acc:105906607]	TRUE	FALSE
chr8	24862418	chr8-24862418	G	T	0.5881	0.0092	Downstream	0	ENSCHAG00000016588	snx19a	protein_coding	sorting nexin 19 [Source:NCBI gene;Acc:105906607]	TRUE	FALSE
chr8	24862776	chr8-24862776	A	C	0.6115	0.1202	Downstream	358	ENSCHAG00000016588	snx19a	protein_coding	sorting nexin 19 [Source:NCBI gene;Acc:105906607]	TRUE	FALSE
chr8	24863814	chr8-24863814	T	G	0.5768	0.1741	Downstream	1396	ENSCHAG00000016588	snx19a	protein_coding	sorting nexin 19 [Source:NCBI gene;Acc:105906607]	TRUE	FALSE
chr8	24864642	chr8-24864642	G	A	0.5902	0.0411	Downstream	2224	ENSCHAG00000016588	snx19a	protein_coding	sorting nexin 19 [Source:NCBI gene;Acc:105906607]	TRUE	FALSE
chr8	24866204	chr8-24866204	T	G	0.641	0.0691	Downstream	3786	ENSCHAG00000016588	snx19a	protein_coding	sorting nexin 19 [Source:NCBI gene;Acc:105906607]	TRUE	FALSE
chr8	24944124	chr8-24944124	C	A	0.5756	0.0301	Intergenic	22788	ENSCHAG00000016609	adamts15a	protein_coding	ADAM metallopeptidase with thrombospondin type 1 motif, 15a [Source:ZFIN;Acc:ZDB-GENE-060526-203]	TRUE	FALSE
chr8	24959633	chr8-24959633	A	G	0.594	0.0334	Intergenic	7279	ENSCHAG00000016609	adamts15a	protein_coding	ADAM metallopeptidase with thrombospondin type 1 motif, 15a [Source:ZFIN;Acc:ZDB-GENE-060526-203]	TRUE	FALSE
chr8	24959634	chr8-24959634	C	A	0.6016	0.0347	Intergenic	7278	ENSCHAG00000016609	adamts15a	protein_coding	ADAM metallopeptidase with thrombospondin type 1 motif, 15a [Source:ZFIN;Acc:ZDB-GENE-060526-203]	TRUE	FALSE
chr8	24963441	chr8-24963441	A	G	0.6354	0.0637	Downstream	3471	ENSCHAG00000016609	adamts15a	protein_coding	ADAM metallopeptidase with thrombospondin type 1 motif, 15a [Source:ZFIN;Acc:ZDB-GENE-060526-203]	TRUE	FALSE
chr8	24967386	chr8-24967386	A	C	0.5753	0.0777	ThreeUTR	0	ENSCHAG00000016609	adamts15a	protein_coding	ADAM metallopeptidase with thrombospondin type 1 motif, 15a [Source:ZFIN;Acc:ZDB-GENE-060526-203]	TRUE	FALSE
chr8	24967565	chr8-24967565	G	T	0.6001	0.056	ThreeUTR	0	ENSCHAG00000016609	adamts15a	protein_coding	ADAM metallopeptidase with thrombospondin type 1 motif, 15a [Source:ZFIN;Acc:ZDB-GENE-060526-203]	TRUE	FALSE
chr8	25031705	chr8-25031705	A	T	0.6317	0.0629	Intron	0	ENSCHAG00000017209	bco2a	protein_coding	beta-carotene oxygenase 2a [Source:ZFIN;Acc:ZDB-GENE-030131-8039]	TRUE	FALSE
chr8	25033280	chr8-25033280	G	T	0.5962	0.0688	Intron	0	ENSCHAG00000017209	bco2a	protein_coding	beta-carotene oxygenase 2a [Source:ZFIN;Acc:ZDB-GENE-030131-8039]	TRUE	FALSE
chr8	25033507	chr8-25033507	T	A	0.6623	0.0358	Intron	0	ENSCHAG00000017209	bco2a	protein_coding	beta-carotene oxygenase 2a [Source:ZFIN;Acc:ZDB-GENE-030131-8039]	TRUE	FALSE
chr8	25033539	chr8-25033539	T	C	0.6283	0.0548	Intron	0	ENSCHAG00000017209	bco2a	protein_coding	beta-carotene oxygenase 2a [Source:ZFIN;Acc:ZDB-GENE-030131-8039]	TRUE	FALSE
chr8	25085478	chr8-25085478	T	C	0.6035	0.0221	Intergenic	12036	ENSCHAG00000017455		lncRNA		TRUE	FALSE
chr8	25085608	chr8-25085608	A	G	0.593	0.0747	Intergenic	12166	ENSCHAG00000017455		lncRNA		TRUE	FALSE
chr8	25085932	chr8-25085932	G	A	0.5842	0.0954	Intergenic	12490	ENSCHAG00000017455		lncRNA		TRUE	FALSE
chr8	25086090	chr8-25086090	T	C	0.6184	0.0333	Intergenic	12648	ENSCHAG00000017455		lncRNA		TRUE	FALSE
chr8	25086444	chr8-25086444	A	G	0.6273	0.0439	Intergenic	13002	ENSCHAG00000017455		lncRNA		TRUE	FALSE
chr8	25086842	chr8-25086842	C	T	0.5578	0.0217	Intergenic	13400	ENSCHAG00000017455		lncRNA		TRUE	FALSE
chr8	25087177	chr8-25087177	T	C	0.5931	0.059	Intergenic	13735	ENSCHAG00000017455		lncRNA		TRUE	FALSE
chr8	25100596	chr8-25100596	T	G	0.605	0.0742	Intergenic	27154	ENSCHAG00000017455		lncRNA		TRUE	FALSE
chr8	25109735	chr8-25109735	T	C	0.6285	0.0454	Intergenic	36293	ENSCHAG00000017455		lncRNA		TRUE	FALSE
chr8	25111296	chr8-25111296	C	G	0.6076	0.0011	Intergenic	37854	ENSCHAG00000017455		lncRNA		TRUE	FALSE
chr8	25112707	chr8-25112707	T	C	0.6214	0.0694	Intergenic	39265	ENSCHAG00000017455		lncRNA		TRUE	FALSE
chr8	25116405	chr8-25116405	A	G	0.5903	0.0868	Intergenic	NA	NA	NA	NA	NA	TRUE	FALSE
chr8	25117741	chr8-25117741	G	T	0.5783	0.0386	Intergenic	NA	NA	NA	NA	NA	TRUE	FALSE
chr8	25118919	chr8-25118919	C	T	0.6031	0.076	Intergenic	NA	NA	NA	NA	NA	TRUE	FALSE
chr8	25120666	chr8-25120666	T	G	0.5773	0.0372	Intergenic	NA	NA	NA	NA	NA	TRUE	FALSE
chr8	25120740	chr8-25120740	C	T	0.5857	0.0558	Intergenic	NA	NA	NA	NA	NA	TRUE	FALSE
chr8	25122254	chr8-25122254	T	C	0.6107	0.03	Intergenic	NA	NA	NA	NA	NA	TRUE	FALSE
chr8	25123367	chr8-25123367	A	G	0.6021	0.1222	Intergenic	NA	NA	NA	NA	NA	TRUE	FALSE
chr8	25231289	chr8-25231289	A	T	0.5903	0.0333	Intron	0	ENSCHAG00000017796	tbcelb	protein_coding	tubulin folding cofactor E-like b [Source:ZFIN;Acc:ZDB-GENE-100921-13]	TRUE	FALSE
chr8	25334193	chr8-25334193	T	C	0.565	0.0643	Upstream	2936	ENSCHAG00000018337	CRK	protein_coding	CRK proto-oncogene, adaptor protein [Source:HGNC Symbol;Acc:HGNC:2362]	TRUE	FALSE
chr8	25334800	chr8-25334800	A	G	0.5813	0.0196	Upstream	2329	ENSCHAG00000018337	CRK	protein_coding	CRK proto-oncogene, adaptor protein [Source:HGNC Symbol;Acc:HGNC:2362]	TRUE	FALSE
chr8	25337095	chr8-25337095	A	T	0.5699	0.0503	Upstream	34	ENSCHAG00000018337	CRK	protein_coding	CRK proto-oncogene, adaptor protein [Source:HGNC Symbol;Acc:HGNC:2362]	TRUE	FALSE
chr8	25337771	chr8-25337771	A	C	0.5999	0.1474	Intron	0	ENSCHAG00000018337	CRK	protein_coding	CRK proto-oncogene, adaptor protein [Source:HGNC Symbol;Acc:HGNC:2362]	TRUE	FALSE
chr8	25338550	chr8-25338550	T	A	0.594	0.0138	Intron	0	ENSCHAG00000018337	CRK	protein_coding	CRK proto-oncogene, adaptor protein [Source:HGNC Symbol;Acc:HGNC:2362]	TRUE	FALSE
chr8	25362963	chr8-25362963	C	T	0.5671	0.0037	Downstream	907	ENSCHAG00000018429		protein_coding		TRUE	FALSE
chr8	25363316	chr8-25363316	G	T	0.5616	0.0768	Downstream	554	ENSCHAG00000018429		protein_coding		TRUE	FALSE
chr8	25364460	chr8-25364460	G	T	0.5531	0.0518	ThreeUTR	0	ENSCHAG00000018429		protein_coding		TRUE	FALSE
chr8	25398294	chr8-25398294	T	G	0.5672	0.0701	Intron	0	ENSCHAG00000018448	SIPA1	protein_coding	signal-induced proliferation-associated 1 [Source:HGNC Symbol;Acc:HGNC:10885]	TRUE	FALSE
chr8	25402685	chr8-25402685	A	G	0.6047	0.0061	Intron	0	ENSCHAG00000018448	SIPA1	protein_coding	signal-induced proliferation-associated 1 [Source:HGNC Symbol;Acc:HGNC:10885]	TRUE	FALSE
chr8	25404542	chr8-25404542	A	G	0.5624	0.01	Syn	0	ENSCHAG00000018448	SIPA1	protein_coding	signal-induced proliferation-associated 1 [Source:HGNC Symbol;Acc:HGNC:10885]	TRUE	FALSE
chr8	25407223	chr8-25407223	T	A	0.5574	0.0651	Intron	0	ENSCHAG00000018448	SIPA1	protein_coding	signal-induced proliferation-associated 1 [Source:HGNC Symbol;Acc:HGNC:10885]	TRUE	FALSE
chr8	25408836	chr8-25408836	C	T	0.5678	0.0246	FiveUTR	0	ENSCHAG00000018448	SIPA1	protein_coding	signal-induced proliferation-associated 1 [Source:HGNC Symbol;Acc:HGNC:10885]	TRUE	FALSE
chr8	25436186	chr8-25436186	A	T	0.5944	0.0086	Intergenic	5761	ENSCHAG00000018456		protein_coding		TRUE	FALSE
chr8	25438863	chr8-25438863	G	T	0.6267	0.0928	Upstream	3084	ENSCHAG00000018456		protein_coding		TRUE	FALSE
chr8	25439613	chr8-25439613	G	T	0.6066	0.021	Upstream	2334	ENSCHAG00000018456		protein_coding		TRUE	FALSE
chr8	25442515	chr8-25442515	G	C	0.6205	0.0288	NonSyn	0	ENSCHAG00000018456		protein_coding		TRUE	FALSE
chr8	25443381	chr8-25443381	T	A	0.6066	0.0758	Downstream	182	ENSCHAG00000018456		protein_coding		TRUE	FALSE
chr8	25444529	chr8-25444529	G	T	0.5616	0.0081	Downstream	1330	ENSCHAG00000018456		protein_coding		TRUE	FALSE
chr8	25445115	chr8-25445115	A	C	0.5613	0.0056	Downstream	1916	ENSCHAG00000018456		protein_coding		TRUE	FALSE
chr8	25445344	chr8-25445344	A	C	0.5741	0.0137	Downstream	2145	ENSCHAG00000018456		protein_coding		TRUE	FALSE
chr8	25504975	chr8-25504975	G	T	0.5614	0.0341	Intergenic	16757	ENSCHAG00000019659	FLRT1	protein_coding	leucine-rich repeat transmembrane protein FLRT1-like [Source:NCBI gene;Acc:105906653]	TRUE	FALSE
chr8	25521170	chr8-25521170	G	A	0.5949	0.0963	Intergenic	14965	ENSCHAG00000019731	rps6ka4	protein_coding	ribosomal protein S6 kinase, polypeptide 4 [Source:ZFIN;Acc:ZDB-GENE-060526-284]	TRUE	FALSE
chr8	25521204	chr8-25521204	C	G	0.55	0.1071	Intergenic	14931	ENSCHAG00000019731	rps6ka4	protein_coding	ribosomal protein S6 kinase, polypeptide 4 [Source:ZFIN;Acc:ZDB-GENE-060526-284]	TRUE	FALSE
chr8	25535848	chr8-25535848	A	T	0.554	0.0324	Downstream	287	ENSCHAG00000019731	rps6ka4	protein_coding	ribosomal protein S6 kinase, polypeptide 4 [Source:ZFIN;Acc:ZDB-GENE-060526-284]	TRUE	FALSE
chr8	25552011	chr8-25552011	G	T	0.6139	0.0449	Intron	0	ENSCHAG00000019731	rps6ka4	protein_coding	ribosomal protein S6 kinase, polypeptide 4 [Source:ZFIN;Acc:ZDB-GENE-060526-284]	TRUE	FALSE
chr8	25553453	chr8-25553453	A	G	0.5564	0.0154	Intron	0	ENSCHAG00000019731	rps6ka4	protein_coding	ribosomal protein S6 kinase, polypeptide 4 [Source:ZFIN;Acc:ZDB-GENE-060526-284]	TRUE	FALSE
chr8	25554751	chr8-25554751	A	C	0.5692	0.0625	Intron	0	ENSCHAG00000019731	rps6ka4	protein_coding	ribosomal protein S6 kinase, polypeptide 4 [Source:ZFIN;Acc:ZDB-GENE-060526-284]	TRUE	FALSE
chr8	25555823	chr8-25555823	T	A	0.6693	0.0218	Upstream	490	ENSCHAG00000019731	rps6ka4	protein_coding	ribosomal protein S6 kinase, polypeptide 4 [Source:ZFIN;Acc:ZDB-GENE-060526-284]	TRUE	FALSE
chr8	25556227	chr8-25556227	A	T	0.5677	0.0556	Upstream	894	ENSCHAG00000019731	rps6ka4	protein_coding	ribosomal protein S6 kinase, polypeptide 4 [Source:ZFIN;Acc:ZDB-GENE-060526-284]	TRUE	FALSE
chr8	25557536	chr8-25557536	T	C	0.5693	0.0157	ThreeUTR	0	ENSCHAG00000021801	rom1a	protein_coding	retinal outer segment membrane protein 1a [Source:ZFIN;Acc:ZDB-GENE-040426-1765]	TRUE	FALSE
chr8	25558437	chr8-25558437	T	C	0.6147	0.0662	Intron	0	ENSCHAG00000021801	rom1a	protein_coding	retinal outer segment membrane protein 1a [Source:ZFIN;Acc:ZDB-GENE-040426-1765]	TRUE	FALSE
chr8	25559775	chr8-25559775	T	A	0.6139	0.0058	Intron	0	ENSCHAG00000021801	rom1a	protein_coding	retinal outer segment membrane protein 1a [Source:ZFIN;Acc:ZDB-GENE-040426-1765]	TRUE	FALSE
chr8	25559961	chr8-25559961	C	A	0.6234	0.0338	Intron	0	ENSCHAG00000021801	rom1a	protein_coding	retinal outer segment membrane protein 1a [Source:ZFIN;Acc:ZDB-GENE-040426-1765]	TRUE	FALSE
chr8	25559973	chr8-25559973	A	G	0.5794	0.027	Intron	0	ENSCHAG00000021801	rom1a	protein_coding	retinal outer segment membrane protein 1a [Source:ZFIN;Acc:ZDB-GENE-040426-1765]	TRUE	FALSE
chr8	25560073	chr8-25560073	A	G	0.5845	0.007	Intron	0	ENSCHAG00000021801	rom1a	protein_coding	retinal outer segment membrane protein 1a [Source:ZFIN;Acc:ZDB-GENE-040426-1765]	TRUE	FALSE
chr8	25560146	chr8-25560146	A	G	0.6321	0.0694	Intron	0	ENSCHAG00000021801	rom1a	protein_coding	retinal outer segment membrane protein 1a [Source:ZFIN;Acc:ZDB-GENE-040426-1765]	TRUE	FALSE
chr8	25560165	chr8-25560165	G	C	0.631	0.1157	Intron	0	ENSCHAG00000021801	rom1a	protein_coding	retinal outer segment membrane protein 1a [Source:ZFIN;Acc:ZDB-GENE-040426-1765]	TRUE	FALSE
chr8	25560179	chr8-25560179	C	A	0.6249	0.0968	Intron	0	ENSCHAG00000021801	rom1a	protein_coding	retinal outer segment membrane protein 1a [Source:ZFIN;Acc:ZDB-GENE-040426-1765]	TRUE	FALSE
chr8	25561102	chr8-25561102	A	G	0.6446	0.0354	Intron	0	ENSCHAG00000021801	rom1a	protein_coding	retinal outer segment membrane protein 1a [Source:ZFIN;Acc:ZDB-GENE-040426-1765]	TRUE	FALSE
chr8	25599844	chr8-25599844	C	A	0.5642	0.075	ThreeUTR	0	ENSCHAG00000021894	GANAB	protein_coding	zgc:171967 [Source:ZFIN;Acc:ZDB-GENE-070928-36]	TRUE	FALSE
chr8	25600168	chr8-25600168	C	T	0.5847	0.0323	ThreeUTR	0	ENSCHAG00000021894	GANAB	protein_coding	zgc:171967 [Source:ZFIN;Acc:ZDB-GENE-070928-36]	TRUE	FALSE
chr8	25600669	chr8-25600669	C	T	0.604	0.0719	Downstream	275	ENSCHAG00000021894	GANAB	protein_coding	zgc:171967 [Source:ZFIN;Acc:ZDB-GENE-070928-36]	TRUE	FALSE
chr8	25600745	chr8-25600745	T	A	0.6305	0.1574	Downstream	351	ENSCHAG00000021894	GANAB	protein_coding	zgc:171967 [Source:ZFIN;Acc:ZDB-GENE-070928-36]	TRUE	FALSE
chr8	25601220	chr8-25601220	A	C	0.5694	0.0418	Downstream	505	ENSCHAG00000022733	SLC25A45	protein_coding	solute carrier family 25 member 45 [Source:HGNC Symbol;Acc:HGNC:27442]	TRUE	FALSE
chr8	25601326	chr8-25601326	T	G	0.5543	0.0086	Downstream	399	ENSCHAG00000022733	SLC25A45	protein_coding	solute carrier family 25 member 45 [Source:HGNC Symbol;Acc:HGNC:27442]	TRUE	FALSE
chr8	25601327	chr8-25601327	T	A	0.5619	0.0068	Downstream	398	ENSCHAG00000022733	SLC25A45	protein_coding	solute carrier family 25 member 45 [Source:HGNC Symbol;Acc:HGNC:27442]	TRUE	FALSE
chr8	25605864	chr8-25605864	A	G	0.5525	0.0645	Upstream	1813	ENSCHAG00000022733	SLC25A45	protein_coding	solute carrier family 25 member 45 [Source:HGNC Symbol;Acc:HGNC:27442]	TRUE	FALSE
chr8	25611489	chr8-25611489	C	T	0.5914	0	Upstream	36	ENSCHAG00000022736		lncRNA		TRUE	FALSE
chr8	25612587	chr8-25612587	C	T	0.5541	0.0422	Upstream	1134	ENSCHAG00000022736		lncRNA		TRUE	FALSE
chr8	25612842	chr8-25612842	A	C	0.5556	0.0948	Upstream	1389	ENSCHAG00000022736		lncRNA		TRUE	FALSE
chr8	25613095	chr8-25613095	G	A	0.6353	0.0124	Upstream	1642	ENSCHAG00000022736		lncRNA		TRUE	FALSE
chr8	25613186	chr8-25613186	C	T	0.6121	0.0039	Upstream	1583	ENSCHAG00000022737	mepce	protein_coding	7SK snRNA methylphosphate capping enzyme-like [Source:NCBI gene;Acc:105906689]	TRUE	FALSE
chr8	25614642	chr8-25614642	A	C	0.6453	0.0871	Upstream	127	ENSCHAG00000022737	mepce	protein_coding	7SK snRNA methylphosphate capping enzyme-like [Source:NCBI gene;Acc:105906689]	TRUE	FALSE
chr8	25616020	chr8-25616020	A	C	0.5546	0.0481	NonSyn	0	ENSCHAG00000022737	mepce	protein_coding	7SK snRNA methylphosphate capping enzyme-like [Source:NCBI gene;Acc:105906689]	TRUE	FALSE
chr8	25638036	chr8-25638036	A	C	0.5785	0.0102	Intron	0	ENSCHAG00000022756	dlg4a	protein_coding	discs, large homolog 4a (Drosophila) [Source:ZFIN;Acc:ZDB-GENE-130530-613]	TRUE	FALSE
chr8	25642257	chr8-25642257	A	T	0.5517	0.0976	Intron	0	ENSCHAG00000022756	dlg4a	protein_coding	discs, large homolog 4a (Drosophila) [Source:ZFIN;Acc:ZDB-GENE-130530-613]	TRUE	FALSE
chr8	25642911	chr8-25642911	T	C	0.5965	0.065	Intron	0	ENSCHAG00000022756	dlg4a	protein_coding	discs, large homolog 4a (Drosophila) [Source:ZFIN;Acc:ZDB-GENE-130530-613]	TRUE	FALSE
chr8	25645149	chr8-25645149	C	T	0.5521	0.0503	Intron	0	ENSCHAG00000022756	dlg4a	protein_coding	discs, large homolog 4a (Drosophila) [Source:ZFIN;Acc:ZDB-GENE-130530-613]	TRUE	FALSE
chr8	25663023	chr8-25663023	G	A	0.564	0.0219	Intron	0	ENSCHAG00000022756	dlg4a	protein_coding	discs, large homolog 4a (Drosophila) [Source:ZFIN;Acc:ZDB-GENE-130530-613]	TRUE	FALSE
chr8	25663427	chr8-25663427	T	C	0.5925	0.0222	Intron	0	ENSCHAG00000022756	dlg4a	protein_coding	discs, large homolog 4a (Drosophila) [Source:ZFIN;Acc:ZDB-GENE-130530-613]	TRUE	FALSE
chr8	25664178	chr8-25664178	A	G	0.5789	0.0863	Intron	0	ENSCHAG00000022756	dlg4a	protein_coding	discs, large homolog 4a (Drosophila) [Source:ZFIN;Acc:ZDB-GENE-130530-613]	TRUE	FALSE
chr8	25675335	chr8-25675335	A	G	0.5569	0.032	Intron	0	ENSCHAG00000022756	dlg4a	protein_coding	discs, large homolog 4a (Drosophila) [Source:ZFIN;Acc:ZDB-GENE-130530-613]	TRUE	FALSE
chr8	25852629	chr8-25852629	C	T	0.5608	0.0846	Intron	0	ENSCHAG00000023360	KCNAB3	protein_coding	voltage-gated potassium channel subunit beta-2-like [Source:NCBI gene;Acc:105906638]	TRUE	FALSE
chr8	25855819	chr8-25855819	T	C	0.5593	0.0458	Intron	0	ENSCHAG00000023360	KCNAB3	protein_coding	voltage-gated potassium channel subunit beta-2-like [Source:NCBI gene;Acc:105906638]	TRUE	FALSE
chr8	25871830	chr8-25871830	T	A	0.5616	0.0054	Intron	0	ENSCHAG00000023425	slc25a11	protein_coding	solute carrier family 25 member 11 [Source:ZFIN;Acc:ZDB-GENE-040625-79]	TRUE	FALSE
chr8	25997181	chr8-25997181	G	A	0.5727	0.0491	Intron	0	ENSCHAG00000001394	NYAP1	protein_coding	neuronal tyrosine phosphorylated phosphoinositide-3-kinase adaptor 1 [Source:HGNC Symbol;Acc:HGNC:22009]	TRUE	FALSE
chr8	25999678	chr8-25999678	A	T	0.5588	0.0179	Intron	0	ENSCHAG00000001394	NYAP1	protein_coding	neuronal tyrosine phosphorylated phosphoinositide-3-kinase adaptor 1 [Source:HGNC Symbol;Acc:HGNC:22009]	TRUE	FALSE
chr8	26001986	chr8-26001986	C	T	0.6764	0.1123	Upstream	1653	ENSCHAG00000001394	NYAP1	protein_coding	neuronal tyrosine phosphorylated phosphoinositide-3-kinase adaptor 1 [Source:HGNC Symbol;Acc:HGNC:22009]	TRUE	FALSE
chr8	26007937	chr8-26007937	A	C	0.5689	0.0241	Intron	0	ENSCHAG00000001464	atp1b2b	protein_coding	ATPase Na+/K+ transporting subunit beta 2b [Source:ZFIN;Acc:ZDB-GENE-010718-1]	TRUE	FALSE
chr8	26011378	chr8-26011378	G	A	0.6125	0.006	Syn	0	ENSCHAG00000001464	atp1b2b	protein_coding	ATPase Na+/K+ transporting subunit beta 2b [Source:ZFIN;Acc:ZDB-GENE-010718-1]	TRUE	FALSE
chr8	26013606	chr8-26013606	A	C	0.6135	0.0074	Intron	0	ENSCHAG00000001464	atp1b2b	protein_coding	ATPase Na+/K+ transporting subunit beta 2b [Source:ZFIN;Acc:ZDB-GENE-010718-1]	TRUE	FALSE
chr8	26013730	chr8-26013730	A	C	0.6103	0.1224	Intron	0	ENSCHAG00000001464	atp1b2b	protein_coding	ATPase Na+/K+ transporting subunit beta 2b [Source:ZFIN;Acc:ZDB-GENE-010718-1]	TRUE	FALSE
chr8	26016882	chr8-26016882	A	T	0.5909	0.0906	Downstream	1296	ENSCHAG00000001464	atp1b2b	protein_coding	ATPase Na+/K+ transporting subunit beta 2b [Source:ZFIN;Acc:ZDB-GENE-010718-1]	TRUE	FALSE
chr8	26017512	chr8-26017512	A	G	0.6883	0.0033	Downstream	1926	ENSCHAG00000001464	atp1b2b	protein_coding	ATPase Na+/K+ transporting subunit beta 2b [Source:ZFIN;Acc:ZDB-GENE-010718-1]	TRUE	FALSE
chr8	26019651	chr8-26019651	C	T	0.6126	0.141	Downstream	3226	ENSCHAG00000001492	gltpd2	protein_coding	glycolipid transfer protein domain containing 2 [Source:ZFIN;Acc:ZDB-GENE-060526-346]	TRUE	FALSE
chr8	26019994	chr8-26019994	T	G	0.6373	0.1282	Downstream	2883	ENSCHAG00000001492	gltpd2	protein_coding	glycolipid transfer protein domain containing 2 [Source:ZFIN;Acc:ZDB-GENE-060526-346]	TRUE	FALSE
chr8	26020207	chr8-26020207	T	G	0.5827	0.0851	Downstream	2670	ENSCHAG00000001492	gltpd2	protein_coding	glycolipid transfer protein domain containing 2 [Source:ZFIN;Acc:ZDB-GENE-060526-346]	TRUE	FALSE
chr8	26020688	chr8-26020688	A	G	0.6462	0.0559	Downstream	2189	ENSCHAG00000001492	gltpd2	protein_coding	glycolipid transfer protein domain containing 2 [Source:ZFIN;Acc:ZDB-GENE-060526-346]	TRUE	FALSE
chr8	26020777	chr8-26020777	C	T	0.5786	0.0439	Downstream	2100	ENSCHAG00000001492	gltpd2	protein_coding	glycolipid transfer protein domain containing 2 [Source:ZFIN;Acc:ZDB-GENE-060526-346]	TRUE	FALSE
chr8	26020797	chr8-26020797	A	G	0.6278	0.0584	Downstream	2080	ENSCHAG00000001492	gltpd2	protein_coding	glycolipid transfer protein domain containing 2 [Source:ZFIN;Acc:ZDB-GENE-060526-346]	TRUE	FALSE
chr8	26023437	chr8-26023437	G	A	0.6069	0.032	Syn	0	ENSCHAG00000001492	gltpd2	protein_coding	glycolipid transfer protein domain containing 2 [Source:ZFIN;Acc:ZDB-GENE-060526-346]	TRUE	FALSE
chr8	26025152	chr8-26025152	A	C	0.5978	0.0869	Intron	0	ENSCHAG00000001492	gltpd2	protein_coding	glycolipid transfer protein domain containing 2 [Source:ZFIN;Acc:ZDB-GENE-060526-346]	TRUE	FALSE
chr8	26027265	chr8-26027265	C	A	0.5894	0.0544	Intron	0	ENSCHAG00000001492	gltpd2	protein_coding	glycolipid transfer protein domain containing 2 [Source:ZFIN;Acc:ZDB-GENE-060526-346]	TRUE	FALSE
chr8	26027322	chr8-26027322	C	T	0.6309	0.0759	NonSyn	0	ENSCHAG00000001492	gltpd2	protein_coding	glycolipid transfer protein domain containing 2 [Source:ZFIN;Acc:ZDB-GENE-060526-346]	TRUE	FALSE
chr8	26028926	chr8-26028926	G	A	0.6204	0.0108	Intron	0	ENSCHAG00000001492	gltpd2	protein_coding	glycolipid transfer protein domain containing 2 [Source:ZFIN;Acc:ZDB-GENE-060526-346]	TRUE	FALSE
chr8	26029301	chr8-26029301	T	A	0.6685	0.0574	Intron	0	ENSCHAG00000001492	gltpd2	protein_coding	glycolipid transfer protein domain containing 2 [Source:ZFIN;Acc:ZDB-GENE-060526-346]	TRUE	FALSE
chr8	26031308	chr8-26031308	C	A	0.603	0.1367	Intron	0	ENSCHAG00000001492	gltpd2	protein_coding	glycolipid transfer protein domain containing 2 [Source:ZFIN;Acc:ZDB-GENE-060526-346]	TRUE	FALSE
chr8	26031513	chr8-26031513	C	T	0.5778	0.0013	Intron	0	ENSCHAG00000001492	gltpd2	protein_coding	glycolipid transfer protein domain containing 2 [Source:ZFIN;Acc:ZDB-GENE-060526-346]	TRUE	FALSE
chr8	26031524	chr8-26031524	C	A	0.5747	0.0361	Intron	0	ENSCHAG00000001492	gltpd2	protein_coding	glycolipid transfer protein domain containing 2 [Source:ZFIN;Acc:ZDB-GENE-060526-346]	TRUE	FALSE
chr8	26031795	chr8-26031795	A	G	0.6298	0.0841	Intron	0	ENSCHAG00000001492	gltpd2	protein_coding	glycolipid transfer protein domain containing 2 [Source:ZFIN;Acc:ZDB-GENE-060526-346]	TRUE	FALSE
chr8	26032690	chr8-26032690	C	G	0.6556	0.1396	NonSyn	0	ENSCHAG00000001492	gltpd2	protein_coding	glycolipid transfer protein domain containing 2 [Source:ZFIN;Acc:ZDB-GENE-060526-346]	TRUE	FALSE
chr8	26032981	chr8-26032981	A	T	0.5682	0.0602	Intron	0	ENSCHAG00000001492	gltpd2	protein_coding	glycolipid transfer protein domain containing 2 [Source:ZFIN;Acc:ZDB-GENE-060526-346]	TRUE	FALSE
chr8	26034286	chr8-26034286	T	C	0.6182	0.103	Intron	0	ENSCHAG00000001492	gltpd2	protein_coding	glycolipid transfer protein domain containing 2 [Source:ZFIN;Acc:ZDB-GENE-060526-346]	TRUE	FALSE
chr8	26037159	chr8-26037159	T	C	0.5523	0.0772	Intron	0	ENSCHAG00000001492	gltpd2	protein_coding	glycolipid transfer protein domain containing 2 [Source:ZFIN;Acc:ZDB-GENE-060526-346]	TRUE	FALSE
chr8	26041706	chr8-26041706	G	A	0.557	0.0576	Upstream	76	ENSCHAG00000001547	chrne	protein_coding	cholinergic receptor nicotinic epsilon subunit [Source:NCBI gene;Acc:105906632]	TRUE	FALSE
chr8	26045819	chr8-26045819	C	T	0.6028	0.0932	Upstream	2536	ENSCHAG00000002170	pld2	protein_coding	phospholipase D2 [Source:ZFIN;Acc:ZDB-GENE-060216-4]	TRUE	FALSE
chr8	26049680	chr8-26049680	T	C	0.586	0.0967	Intron	0	ENSCHAG00000002170	pld2	protein_coding	phospholipase D2 [Source:ZFIN;Acc:ZDB-GENE-060216-4]	TRUE	FALSE
chr8	26051645	chr8-26051645	G	C	0.6147	0.048	Intron	0	ENSCHAG00000002170	pld2	protein_coding	phospholipase D2 [Source:ZFIN;Acc:ZDB-GENE-060216-4]	TRUE	FALSE
chr8	26052177	chr8-26052177	C	T	0.5913	0.0006	Intron	0	ENSCHAG00000002170	pld2	protein_coding	phospholipase D2 [Source:ZFIN;Acc:ZDB-GENE-060216-4]	TRUE	FALSE
chr8	26052795	chr8-26052795	C	T	0.5927	0.0428	Intron	0	ENSCHAG00000002170	pld2	protein_coding	phospholipase D2 [Source:ZFIN;Acc:ZDB-GENE-060216-4]	TRUE	FALSE
chr8	26053120	chr8-26053120	T	C	0.5524	0.0533	Intron	0	ENSCHAG00000002170	pld2	protein_coding	phospholipase D2 [Source:ZFIN;Acc:ZDB-GENE-060216-4]	TRUE	FALSE
chr8	26053790	chr8-26053790	T	C	0.6404	0.0225	Intron	0	ENSCHAG00000002170	pld2	protein_coding	phospholipase D2 [Source:ZFIN;Acc:ZDB-GENE-060216-4]	TRUE	FALSE
chr8	26053827	chr8-26053827	C	G	0.6345	0.0198	Intron	0	ENSCHAG00000002170	pld2	protein_coding	phospholipase D2 [Source:ZFIN;Acc:ZDB-GENE-060216-4]	TRUE	FALSE
chr8	26055302	chr8-26055302	A	C	0.5618	0.0902	Intron	0	ENSCHAG00000002170	pld2	protein_coding	phospholipase D2 [Source:ZFIN;Acc:ZDB-GENE-060216-4]	TRUE	FALSE
chr8	26055371	chr8-26055371	T	C	0.6133	0.0291	Intron	0	ENSCHAG00000002170	pld2	protein_coding	phospholipase D2 [Source:ZFIN;Acc:ZDB-GENE-060216-4]	TRUE	FALSE
chr8	26061203	chr8-26061203	T	C	0.5666	0.0148	Intron	0	ENSCHAG00000002170	pld2	protein_coding	phospholipase D2 [Source:ZFIN;Acc:ZDB-GENE-060216-4]	TRUE	FALSE
chr8	26064360	chr8-26064360	A	T	0.6228	0.1255	Upstream	202	ENSCHAG00000002170	pld2	protein_coding	phospholipase D2 [Source:ZFIN;Acc:ZDB-GENE-060216-4]	TRUE	FALSE
chr8	26067014	chr8-26067014	A	C	0.6041	0.0041	Upstream	56	ENSCHAG00000005262	mink1	protein_coding	misshapen-like kinase 1 [Source:ZFIN;Acc:ZDB-GENE-060526-45]	TRUE	FALSE
chr8	26068313	chr8-26068313	T	A	0.611	0.0157	Intron	0	ENSCHAG00000005262	mink1	protein_coding	misshapen-like kinase 1 [Source:ZFIN;Acc:ZDB-GENE-060526-45]	TRUE	FALSE
chr8	26070196	chr8-26070196	A	G	0.5737	0.1504	Intron	0	ENSCHAG00000005262	mink1	protein_coding	misshapen-like kinase 1 [Source:ZFIN;Acc:ZDB-GENE-060526-45]	TRUE	FALSE
chr8	26076623	chr8-26076623	G	A	0.5595	0.0616	Intron	0	ENSCHAG00000005262	mink1	protein_coding	misshapen-like kinase 1 [Source:ZFIN;Acc:ZDB-GENE-060526-45]	TRUE	FALSE
chr8	26076674	chr8-26076674	T	A	0.5867	0.0924	Intron	0	ENSCHAG00000005262	mink1	protein_coding	misshapen-like kinase 1 [Source:ZFIN;Acc:ZDB-GENE-060526-45]	TRUE	FALSE
chr8	26076965	chr8-26076965	C	A	0.5529	0.0588	Intron	0	ENSCHAG00000005262	mink1	protein_coding	misshapen-like kinase 1 [Source:ZFIN;Acc:ZDB-GENE-060526-45]	TRUE	FALSE
chr8	26174606	chr8-26174606	T	A	0.5702	0.0236	Intron	0	ENSCHAG00000012940	gucy2d	protein_coding	guanylate cyclase 2D, retinal [Source:ZFIN;Acc:ZDB-GENE-011128-9]	TRUE	FALSE
chr8	26177198	chr8-26177198	C	T	0.6483	0.0577	NonSyn	0	ENSCHAG00000012940	gucy2d	protein_coding	guanylate cyclase 2D, retinal [Source:ZFIN;Acc:ZDB-GENE-011128-9]	TRUE	FALSE
chr8	26178821	chr8-26178821	C	T	0.5561	0.0413	ThreeUTR	0	ENSCHAG00000012940	gucy2d	protein_coding	guanylate cyclase 2D, retinal [Source:ZFIN;Acc:ZDB-GENE-011128-9]	TRUE	FALSE
chr8	26179907	chr8-26179907	T	C	0.612	0.0252	Downstream	544	ENSCHAG00000012940	gucy2d	protein_coding	guanylate cyclase 2D, retinal [Source:ZFIN;Acc:ZDB-GENE-011128-9]	TRUE	FALSE
chr8	26179978	chr8-26179978	A	G	0.5672	0.0535	Downstream	615	ENSCHAG00000012940	gucy2d	protein_coding	guanylate cyclase 2D, retinal [Source:ZFIN;Acc:ZDB-GENE-011128-9]	TRUE	FALSE
chr8	26180241	chr8-26180241	G	A	0.5552	0.0374	Downstream	878	ENSCHAG00000012940	gucy2d	protein_coding	guanylate cyclase 2D, retinal [Source:ZFIN;Acc:ZDB-GENE-011128-9]	TRUE	FALSE
chr8	26431154	chr8-26431154	T	C	0.5628	0.0231	Intron	0	ENSCHAG00000018515	gps2	protein_coding	G protein pathway suppressor 2 [Source:ZFIN;Acc:ZDB-GENE-040426-1176]	TRUE	FALSE
chr8	26431530	chr8-26431530	T	A	0.5907	0.0252	Intron	0	ENSCHAG00000018515	gps2	protein_coding	G protein pathway suppressor 2 [Source:ZFIN;Acc:ZDB-GENE-040426-1176]	TRUE	FALSE
chr8	26431673	chr8-26431673	G	A	0.5715	0.0955	Intron	0	ENSCHAG00000018515	gps2	protein_coding	G protein pathway suppressor 2 [Source:ZFIN;Acc:ZDB-GENE-040426-1176]	TRUE	FALSE
chr8	26434854	chr8-26434854	T	G	0.6368	0.1156	NonSyn	0	ENSCHAG00000018515	gps2	protein_coding	G protein pathway suppressor 2 [Source:ZFIN;Acc:ZDB-GENE-040426-1176]	TRUE	FALSE
chr8	26435091	chr8-26435091	T	C	0.6225	0.1217	Intron	0	ENSCHAG00000018515	gps2	protein_coding	G protein pathway suppressor 2 [Source:ZFIN;Acc:ZDB-GENE-040426-1176]	TRUE	FALSE
chr8	26435246	chr8-26435246	A	G	0.666	0.0857	Intron	0	ENSCHAG00000018515	gps2	protein_coding	G protein pathway suppressor 2 [Source:ZFIN;Acc:ZDB-GENE-040426-1176]	TRUE	FALSE
chr8	26436584	chr8-26436584	C	G	0.5805	0.1407	Upstream	26	ENSCHAG00000018515	gps2	protein_coding	G protein pathway suppressor 2 [Source:ZFIN;Acc:ZDB-GENE-040426-1176]	TRUE	FALSE
chr8	26436869	chr8-26436869	A	T	0.6383	0.1157	Upstream	311	ENSCHAG00000018515	gps2	protein_coding	G protein pathway suppressor 2 [Source:ZFIN;Acc:ZDB-GENE-040426-1176]	TRUE	FALSE
chr8	26437984	chr8-26437984	A	C	0.6753	0.1115	Upstream	260	ENSCHAG00000018536	GABARAP	protein_coding	gamma-aminobutyric acid receptor-associated protein [Source:NCBI gene;Acc:105906670]	TRUE	FALSE
chr8	26438009	chr8-26438009	C	T	0.7005	0.1164	Upstream	235	ENSCHAG00000018536	GABARAP	protein_coding	gamma-aminobutyric acid receptor-associated protein [Source:NCBI gene;Acc:105906670]	TRUE	FALSE
chr8	26439188	chr8-26439188	T	C	0.6515	0.094	Intron	0	ENSCHAG00000018536	GABARAP	protein_coding	gamma-aminobutyric acid receptor-associated protein [Source:NCBI gene;Acc:105906670]	TRUE	FALSE
chr8	26439556	chr8-26439556	G	A	0.6023	0.1191	Intron	0	ENSCHAG00000018536	GABARAP	protein_coding	gamma-aminobutyric acid receptor-associated protein [Source:NCBI gene;Acc:105906670]	TRUE	FALSE
chr8	26439853	chr8-26439853	A	C	0.5501	0.0665	Intron	0	ENSCHAG00000018536	GABARAP	protein_coding	gamma-aminobutyric acid receptor-associated protein [Source:NCBI gene;Acc:105906670]	TRUE	FALSE
chr8	26440075	chr8-26440075	T	G	0.6637	0.0728	Intron	0	ENSCHAG00000018536	GABARAP	protein_coding	gamma-aminobutyric acid receptor-associated protein [Source:NCBI gene;Acc:105906670]	TRUE	FALSE
chr8	26440735	chr8-26440735	G	A	0.6658	0.0336	Syn	0	ENSCHAG00000018536	GABARAP	protein_coding	gamma-aminobutyric acid receptor-associated protein [Source:NCBI gene;Acc:105906670]	TRUE	FALSE
chr8	26442199	chr8-26442199	C	G	0.6722	0.0726	Upstream	1152	ENSCHAG00000018577	ctdnep1a	protein_coding	CTD nuclear envelope phosphatase 1A [Source:NCBI gene;Acc:105906669]	TRUE	FALSE
chr8	26444374	chr8-26444374	T	C	0.6034	0.008	ThreeUTR	0	ENSCHAG00000018577	ctdnep1a	protein_coding	CTD nuclear envelope phosphatase 1A [Source:NCBI gene;Acc:105906669]	FALSE	FALSE
chr8	26444708	chr8-26444708	G	A	0.6061	0.1184	Intron	0	ENSCHAG00000018577	ctdnep1a	protein_coding	CTD nuclear envelope phosphatase 1A [Source:NCBI gene;Acc:105906669]	TRUE	FALSE
chr8	26444716	chr8-26444716	G	C	0.6186	0.0848	Intron	0	ENSCHAG00000018577	ctdnep1a	protein_coding	CTD nuclear envelope phosphatase 1A [Source:NCBI gene;Acc:105906669]	TRUE	FALSE
chr8	26444955	chr8-26444955	C	A	0.6513	0.0644	Intron	0	ENSCHAG00000018577	ctdnep1a	protein_coding	CTD nuclear envelope phosphatase 1A [Source:NCBI gene;Acc:105906669]	TRUE	FALSE
chr8	26445443	chr8-26445443	C	A	0.6088	0.0874	Intron	0	ENSCHAG00000018577	ctdnep1a	protein_coding	CTD nuclear envelope phosphatase 1A [Source:NCBI gene;Acc:105906669]	TRUE	FALSE
chr8	26446978	chr8-26446978	A	C	0.646	0.1	Intron	0	ENSCHAG00000018577	ctdnep1a	protein_coding	CTD nuclear envelope phosphatase 1A [Source:NCBI gene;Acc:105906669]	TRUE	FALSE
chr8	26447816	chr8-26447816	C	A	0.6226	0.0373	Intron	0	ENSCHAG00000018577	ctdnep1a	protein_coding	CTD nuclear envelope phosphatase 1A [Source:NCBI gene;Acc:105906669]	TRUE	FALSE
chr8	26447834	chr8-26447834	A	T	0.6135	0.0655	Intron	0	ENSCHAG00000018577	ctdnep1a	protein_coding	CTD nuclear envelope phosphatase 1A [Source:NCBI gene;Acc:105906669]	TRUE	FALSE
chr8	26448077	chr8-26448077	C	A	0.5947	0.09	Intron	0	ENSCHAG00000018577	ctdnep1a	protein_coding	CTD nuclear envelope phosphatase 1A [Source:NCBI gene;Acc:105906669]	TRUE	FALSE
chr8	26448203	chr8-26448203	C	T	0.6448	0.0513	Intron	0	ENSCHAG00000018577	ctdnep1a	protein_coding	CTD nuclear envelope phosphatase 1A [Source:NCBI gene;Acc:105906669]	TRUE	FALSE
chr8	26449045	chr8-26449045	C	A	0.6306	0.0201	Intron	0	ENSCHAG00000018577	ctdnep1a	protein_coding	CTD nuclear envelope phosphatase 1A [Source:NCBI gene;Acc:105906669]	TRUE	FALSE
chr8	26452342	chr8-26452342	A	G	0.5554	0.0338	FiveUTR	0	ENSCHAG00000018577	ctdnep1a	protein_coding	CTD nuclear envelope phosphatase 1A [Source:NCBI gene;Acc:105906669]	TRUE	FALSE
chr8	26452892	chr8-26452892	C	A	0.5569	0.0149	Upstream	368	ENSCHAG00000018577	ctdnep1a	protein_coding	CTD nuclear envelope phosphatase 1A [Source:NCBI gene;Acc:105906669]	TRUE	FALSE
chr8	26453903	chr8-26453903	C	A	0.5821	0.0287	Upstream	248	ENSCHAG00000018613	phf23a	protein_coding	PHD finger protein 23a [Source:NCBI gene;Acc:541372]	TRUE	FALSE
chr8	26455686	chr8-26455686	A	G	0.5699	0.007	ThreeUTR	0	ENSCHAG00000018613	phf23a	protein_coding	PHD finger protein 23a [Source:NCBI gene;Acc:541372]	TRUE	FALSE
chr8	26459482	chr8-26459482	T	A	0.5817	0.0234	Upstream	3084	ENSCHAG00000018640		protein_coding		TRUE	FALSE
chr8	26472758	chr8-26472758	G	A	0.6013	0.0305	Upstream	790	ENSCHAG00000018671	sox19a	protein_coding	transcription factor Sox-19a-like [Source:NCBI gene;Acc:105906660]	TRUE	FALSE
chr8	26476429	chr8-26476429	A	G	0.5751	0.0699	Downstream	121	ENSCHAG00000018671	sox19a	protein_coding	transcription factor Sox-19a-like [Source:NCBI gene;Acc:105906660]	TRUE	FALSE
chr8	26505652	chr8-26505652	G	C	0.5681	0.0021	Upstream	0	ENSCHAG00000018716		lncRNA		TRUE	FALSE
chr8	26524553	chr8-26524553	G	A	0.5763	0.0734	Upstream	4792	ENSCHAG00000018727	fzd9a	protein_coding	frizzled class receptor 9a [Source:ZFIN;Acc:ZDB-GENE-060531-77]	TRUE	FALSE
chr8	26745196	chr8-26745196	C	T	0.5511	0.0389	Intergenic	14875	ENSCHAG00000026621	tbx2a	protein_coding	T-box transcription factor TBX2b-like [Source:NCBI gene;Acc:105894848]	TRUE	FALSE
chr8	26778445	chr8-26778445	G	T	0.5505	0.0878	Intergenic	NA	NA	NA	NA	NA	TRUE	FALSE
chr8	26811823	chr8-26811823	C	G	0.5652	0.0511	Intergenic	NA	NA	NA	NA	NA	TRUE	FALSE
chr8	26816132	chr8-26816132	T	C	0.5508	0.027	Intergenic	NA	NA	NA	NA	NA	TRUE	FALSE
chr8	26818241	chr8-26818241	G	C	0.5965	0.0169	Intergenic	NA	NA	NA	NA	NA	TRUE	FALSE
chr8	26818261	chr8-26818261	G	T	0.5957	0.0005	Intergenic	NA	NA	NA	NA	NA	TRUE	FALSE
chr8	26818341	chr8-26818341	C	T	0.6434	0.0804	Intergenic	NA	NA	NA	NA	NA	TRUE	FALSE
chr8	26818426	chr8-26818426	G	A	0.5589	0.032	Intergenic	NA	NA	NA	NA	NA	TRUE	FALSE
chr8	26821160	chr8-26821160	C	T	0.65	0.0933	Intergenic	NA	NA	NA	NA	NA	TRUE	FALSE
chr8	26822093	chr8-26822093	A	G	0.5926	0.0401	Intergenic	NA	NA	NA	NA	NA	TRUE	FALSE
chr8	26822094	chr8-26822094	T	G	0.5953	0.0472	Intergenic	NA	NA	NA	NA	NA	TRUE	FALSE
chr8	26822597	chr8-26822597	C	G	0.6874	0.1494	Intergenic	NA	NA	NA	NA	NA	TRUE	FALSE
chr8	26823393	chr8-26823393	C	T	0.5717	0.0819	Intergenic	NA	NA	NA	NA	NA	TRUE	FALSE
chr8	26823432	chr8-26823432	C	T	0.557	0.0561	Intergenic	NA	NA	NA	NA	NA	TRUE	FALSE
chr8	26823554	chr8-26823554	T	C	0.5916	0.0806	Intergenic	NA	NA	NA	NA	NA	TRUE	FALSE
chr8	26832843	chr8-26832843	A	G	0.5831	0.0116	Intergenic	34997	ENSCHAG00000026625	pomp	protein_coding	proteasome maturation protein [Source:ZFIN;Acc:ZDB-GENE-040801-10]	TRUE	FALSE
chr8	26838336	chr8-26838336	A	G	0.5725	0.0678	Intergenic	29504	ENSCHAG00000026625	pomp	protein_coding	proteasome maturation protein [Source:ZFIN;Acc:ZDB-GENE-040801-10]	TRUE	FALSE
chr8	26840623	chr8-26840623	T	A	0.5729	0.0406	Intergenic	27217	ENSCHAG00000026625	pomp	protein_coding	proteasome maturation protein [Source:ZFIN;Acc:ZDB-GENE-040801-10]	TRUE	FALSE
chr8	26842735	chr8-26842735	C	T	0.5703	0.0157	Intergenic	25105	ENSCHAG00000026625	pomp	protein_coding	proteasome maturation protein [Source:ZFIN;Acc:ZDB-GENE-040801-10]	TRUE	FALSE
chr8	26843369	chr8-26843369	C	A	0.5639	0.0459	Intergenic	24471	ENSCHAG00000026625	pomp	protein_coding	proteasome maturation protein [Source:ZFIN;Acc:ZDB-GENE-040801-10]	TRUE	FALSE
chr8	26847830	chr8-26847830	C	T	0.5551	0.0336	Intergenic	20010	ENSCHAG00000026625	pomp	protein_coding	proteasome maturation protein [Source:ZFIN;Acc:ZDB-GENE-040801-10]	TRUE	FALSE
chr8	26848897	chr8-26848897	T	C	0.6213	0.0724	Intergenic	18943	ENSCHAG00000026625	pomp	protein_coding	proteasome maturation protein [Source:ZFIN;Acc:ZDB-GENE-040801-10]	TRUE	FALSE
chr8	26849384	chr8-26849384	G	T	0.6657	0.0718	Intergenic	18456	ENSCHAG00000026625	pomp	protein_coding	proteasome maturation protein [Source:ZFIN;Acc:ZDB-GENE-040801-10]	TRUE	FALSE
chr8	26850538	chr8-26850538	G	T	0.612	0.0405	Intergenic	17302	ENSCHAG00000026625	pomp	protein_coding	proteasome maturation protein [Source:ZFIN;Acc:ZDB-GENE-040801-10]	TRUE	FALSE
chr8	26850743	chr8-26850743	C	A	0.5633	0.0443	Intergenic	17097	ENSCHAG00000026625	pomp	protein_coding	proteasome maturation protein [Source:ZFIN;Acc:ZDB-GENE-040801-10]	TRUE	FALSE
chr8	26851668	chr8-26851668	G	C	0.5791	0.0518	Intergenic	16172	ENSCHAG00000026625	pomp	protein_coding	proteasome maturation protein [Source:ZFIN;Acc:ZDB-GENE-040801-10]	TRUE	FALSE
chr8	26852052	chr8-26852052	A	G	0.6697	0.0319	Intergenic	15788	ENSCHAG00000026625	pomp	protein_coding	proteasome maturation protein [Source:ZFIN;Acc:ZDB-GENE-040801-10]	TRUE	FALSE
chr8	26853179	chr8-26853179	C	A	0.6053	0.0552	Intergenic	14661	ENSCHAG00000026625	pomp	protein_coding	proteasome maturation protein [Source:ZFIN;Acc:ZDB-GENE-040801-10]	TRUE	FALSE
chr8	26867693	chr8-26867693	G	C	0.6228	0.005	Upstream	147	ENSCHAG00000026625	pomp	protein_coding	proteasome maturation protein [Source:ZFIN;Acc:ZDB-GENE-040801-10]	TRUE	FALSE
chr8	26867849	chr8-26867849	T	G	0.5715	0.0212	NonSyn	0	ENSCHAG00000026625	pomp	protein_coding	proteasome maturation protein [Source:ZFIN;Acc:ZDB-GENE-040801-10]	TRUE	FALSE
chr8	26868554	chr8-26868554	G	A	0.6106	0.0444	Intron	0	ENSCHAG00000026625	pomp	protein_coding	proteasome maturation protein [Source:ZFIN;Acc:ZDB-GENE-040801-10]	TRUE	FALSE
chr8	26870928	chr8-26870928	A	T	0.5907	0.1099	Upstream	77	ENSCHAG00000026626		protein_coding		TRUE	FALSE
chr8	26871099	chr8-26871099	C	T	0.6006	0.0772	Intron	0	ENSCHAG00000026626		protein_coding		TRUE	FALSE
chr8	26871421	chr8-26871421	C	T	0.5557	0.1357	Intron	0	ENSCHAG00000026626		protein_coding		TRUE	FALSE
chr8	26871432	chr8-26871432	G	C	0.6154	0.1056	Intron	0	ENSCHAG00000026626		protein_coding		TRUE	FALSE
chr8	26871680	chr8-26871680	C	G	0.6223	0.0387	Intron	0	ENSCHAG00000026626		protein_coding		TRUE	FALSE
chr8	26872332	chr8-26872332	G	A	0.6137	0.0204	Intron	0	ENSCHAG00000026626		protein_coding		TRUE	FALSE
chr8	26872341	chr8-26872341	G	A	0.6095	0.0455	Intron	0	ENSCHAG00000026626		protein_coding		TRUE	FALSE
chr8	26874242	chr8-26874242	G	A	0.6185	0.1126	Upstream	526	ENSCHAG00000026626		protein_coding		TRUE	FALSE
chr8	26874371	chr8-26874371	T	G	0.6204	0.1141	Upstream	655	ENSCHAG00000026626		protein_coding		TRUE	FALSE
chr8	26874845	chr8-26874845	A	C	0.5823	0.1024	Upstream	1082	ENSCHAG00000026629	arxb	protein_coding	aristaless related homeobox b [Source:ZFIN;Acc:ZDB-GENE-121109-2]	TRUE	FALSE
chr8	26876372	chr8-26876372	G	A	0.5507	0.0009	Syn	0	ENSCHAG00000026629	arxb	protein_coding	aristaless related homeobox b [Source:ZFIN;Acc:ZDB-GENE-121109-2]	TRUE	FALSE
chr8	26876434	chr8-26876434	C	T	0.5624	0.0334	NonSyn	0	ENSCHAG00000026629	arxb	protein_coding	aristaless related homeobox b [Source:ZFIN;Acc:ZDB-GENE-121109-2]	TRUE	FALSE
chr8	26876456	chr8-26876456	G	T	0.5508	0.0573	NonSyn	0	ENSCHAG00000026629	arxb	protein_coding	aristaless related homeobox b [Source:ZFIN;Acc:ZDB-GENE-121109-2]	TRUE	FALSE
chr8	26876505	chr8-26876505	A	G	0.6056	0.0223	NonSyn	0	ENSCHAG00000026629	arxb	protein_coding	aristaless related homeobox b [Source:ZFIN;Acc:ZDB-GENE-121109-2]	TRUE	FALSE
chr8	26876863	chr8-26876863	T	C	0.631	0.0605	Intron	0	ENSCHAG00000026629	arxb	protein_coding	aristaless related homeobox b [Source:ZFIN;Acc:ZDB-GENE-121109-2]	TRUE	FALSE
chr8	26877979	chr8-26877979	C	A	0.5641	0.0027	Intron	0	ENSCHAG00000026629	arxb	protein_coding	aristaless related homeobox b [Source:ZFIN;Acc:ZDB-GENE-121109-2]	TRUE	FALSE
chr8	26878099	chr8-26878099	C	T	0.5668	0.005	Intron	0	ENSCHAG00000026629	arxb	protein_coding	aristaless related homeobox b [Source:ZFIN;Acc:ZDB-GENE-121109-2]	TRUE	FALSE
chr8	26879054	chr8-26879054	G	A	0.5635	0.074	Intron	0	ENSCHAG00000026629	arxb	protein_coding	aristaless related homeobox b [Source:ZFIN;Acc:ZDB-GENE-121109-2]	TRUE	FALSE
chr8	26879230	chr8-26879230	A	G	0.6364	0.0571	NonSyn	0	ENSCHAG00000026629	arxb	protein_coding	aristaless related homeobox b [Source:ZFIN;Acc:ZDB-GENE-121109-2]	TRUE	FALSE
chr8	26879235	chr8-26879235	G	A	0.6005	0.055	Syn	0	ENSCHAG00000026629	arxb	protein_coding	aristaless related homeobox b [Source:ZFIN;Acc:ZDB-GENE-121109-2]	TRUE	FALSE
chr8	26879294	chr8-26879294	T	C	0.6374	0.0056	Downstream	55	ENSCHAG00000026629	arxb	protein_coding	aristaless related homeobox b [Source:ZFIN;Acc:ZDB-GENE-121109-2]	TRUE	FALSE
chr8	26879946	chr8-26879946	G	A	0.5605	0.0583	Downstream	707	ENSCHAG00000026629	arxb	protein_coding	aristaless related homeobox b [Source:ZFIN;Acc:ZDB-GENE-121109-2]	TRUE	FALSE
chr8	26894022	chr8-26894022	C	T	0.6463	0.0124	Downstream	1440	ENSCHAG00000026634	pcyt1bb	protein_coding	phosphate cytidylyltransferase 1, choline, beta b [Source:ZFIN;Acc:ZDB-GENE-051120-48]	TRUE	FALSE
chr8	26894132	chr8-26894132	T	C	0.6739	0.0397	Downstream	1550	ENSCHAG00000026634	pcyt1bb	protein_coding	phosphate cytidylyltransferase 1, choline, beta b [Source:ZFIN;Acc:ZDB-GENE-051120-48]	TRUE	FALSE
chr8	26894267	chr8-26894267	T	C	0.567	0.05	Downstream	1685	ENSCHAG00000026634	pcyt1bb	protein_coding	phosphate cytidylyltransferase 1, choline, beta b [Source:ZFIN;Acc:ZDB-GENE-051120-48]	TRUE	FALSE
chr8	26894968	chr8-26894968	T	C	0.6318	0.0198	Upstream	2386	ENSCHAG00000026634	pcyt1bb	protein_coding	phosphate cytidylyltransferase 1, choline, beta b [Source:ZFIN;Acc:ZDB-GENE-051120-48]	TRUE	FALSE
chr8	26899488	chr8-26899488	A	G	0.5899	0.0063	NonSyn	0	ENSCHAG00000026635	SERTM1	protein_coding	serine rich and transmembrane domain containing 1 [Source:HGNC Symbol;Acc:HGNC:33792]	TRUE	FALSE
chr8	26943688	chr8-26943688	C	T	0.5569	0.0054	Intron	0	ENSCHAG00000026704	postna	protein_coding	periostin [Source:NCBI gene;Acc:105893889]	TRUE	FALSE
chr8	26969082	chr8-26969082	A	C	0.5847	0.0413	Downstream	693	ENSCHAG00000026728	TRPC4	protein_coding	transient receptor potential cation channel, subfamily C, member 4a [Source:ZFIN;Acc:ZDB-GENE-131217-1]	TRUE	FALSE
chr8	26969681	chr8-26969681	C	T	0.5786	0.0929	Downstream	94	ENSCHAG00000026728	TRPC4	protein_coding	transient receptor potential cation channel, subfamily C, member 4a [Source:ZFIN;Acc:ZDB-GENE-131217-1]	TRUE	FALSE
chr8	26969689	chr8-26969689	G	A	0.5679	0.1249	Downstream	86	ENSCHAG00000026728	TRPC4	protein_coding	transient receptor potential cation channel, subfamily C, member 4a [Source:ZFIN;Acc:ZDB-GENE-131217-1]	TRUE	FALSE
chr8	26971937	chr8-26971937	A	C	0.5626	0.0415	Intron	0	ENSCHAG00000026728	TRPC4	protein_coding	transient receptor potential cation channel, subfamily C, member 4a [Source:ZFIN;Acc:ZDB-GENE-131217-1]	TRUE	FALSE
chr8	27013986	chr8-27013986	G	A	0.568	0.0067	Upstream	1699	ENSCHAG00000026732	ufm1	protein_coding	ubiquitin-fold modifier 1 [Source:NCBI gene;Acc:322756]	TRUE	FALSE
chr8	27014187	chr8-27014187	G	A	0.5581	0.0194	Upstream	1498	ENSCHAG00000026732	ufm1	protein_coding	ubiquitin-fold modifier 1 [Source:NCBI gene;Acc:322756]	TRUE	FALSE
chr8	27015470	chr8-27015470	A	G	0.5552	0.0316	Upstream	215	ENSCHAG00000026732	ufm1	protein_coding	ubiquitin-fold modifier 1 [Source:NCBI gene;Acc:322756]	TRUE	FALSE
chr8	27016893	chr8-27016893	G	A	0.5669	0.0147	Intron	0	ENSCHAG00000026732	ufm1	protein_coding	ubiquitin-fold modifier 1 [Source:NCBI gene;Acc:322756]	TRUE	FALSE
chr8	27016905	chr8-27016905	G	A	0.5643	0.0143	Intron	0	ENSCHAG00000026732	ufm1	protein_coding	ubiquitin-fold modifier 1 [Source:NCBI gene;Acc:322756]	TRUE	FALSE
chr8	27016920	chr8-27016920	T	C	0.5708	0.0108	Intron	0	ENSCHAG00000026732	ufm1	protein_coding	ubiquitin-fold modifier 1 [Source:NCBI gene;Acc:322756]	TRUE	FALSE
chr8	27019427	chr8-27019427	G	A	0.5673	0.0824	Intron	0	ENSCHAG00000026732	ufm1	protein_coding	ubiquitin-fold modifier 1 [Source:NCBI gene;Acc:322756]	TRUE	FALSE
chr8	27103494	chr8-27103494	C	T	0.5653	0.0405	Upstream	248	ENSCHAG00000026759		lncRNA		TRUE	FALSE
chr8	27243847	chr8-27243847	C	G	0.5832	0.0602	Intron	0	ENSCHAG00000026929	zgc:100829	protein_coding	zgc:100829 [Source:ZFIN;Acc:ZDB-GENE-040801-54]	TRUE	FALSE
chr8	27244337	chr8-27244337	G	T	0.556	0.1058	Intron	0	ENSCHAG00000026929	zgc:100829	protein_coding	zgc:100829 [Source:ZFIN;Acc:ZDB-GENE-040801-54]	TRUE	FALSE
chr8	27244340	chr8-27244340	A	G	0.5553	0.0614	Intron	0	ENSCHAG00000026929	zgc:100829	protein_coding	zgc:100829 [Source:ZFIN;Acc:ZDB-GENE-040801-54]	TRUE	FALSE
chr8	27253741	chr8-27253741	A	G	0.595	0.0495	Upstream	2923	ENSCHAG00000026929	zgc:100829	protein_coding	zgc:100829 [Source:ZFIN;Acc:ZDB-GENE-040801-54]	TRUE	FALSE
chr8	27258602	chr8-27258602	A	C	0.584	0.1234	Downstream	3938	ENSCHAG00000026931	puraa	protein_coding	purine-rich element binding protein Aa [Source:ZFIN;Acc:ZDB-GENE-040624-8]	TRUE	FALSE
chr8	27268455	chr8-27268455	G	T	0.6547	0.0475	Upstream	4258	ENSCHAG00000026933	nrg2a	protein_coding	neuregulin 2a [Source:ZFIN;Acc:ZDB-GENE-070615-10]	TRUE	FALSE
chr8	27274040	chr8-27274040	T	C	0.6067	0.0747	Intron	0	ENSCHAG00000026933	nrg2a	protein_coding	neuregulin 2a [Source:ZFIN;Acc:ZDB-GENE-070615-10]	TRUE	FALSE
chr8	27281570	chr8-27281570	A	T	0.577	0.0329	Intron	0	ENSCHAG00000026933	nrg2a	protein_coding	neuregulin 2a [Source:ZFIN;Acc:ZDB-GENE-070615-10]	TRUE	FALSE
chr8	27311198	chr8-27311198	T	G	0.5667	0.051	Intron	0	ENSCHAG00000026933	nrg2a	protein_coding	neuregulin 2a [Source:ZFIN;Acc:ZDB-GENE-070615-10]	TRUE	FALSE
chr8	27406840	chr8-27406840	G	A	0.5524	0.0528	Intergenic	5917	ENSCHAG00000027044		lncRNA		TRUE	FALSE
chr8	27435037	chr8-27435037	T	A	0.555	0.1119	Upstream	3411	ENSCHAG00000027059	NRXN2	protein_coding	neurexin 2 [Source:HGNC Symbol;Acc:HGNC:8009]	TRUE	FALSE
chr8	27480645	chr8-27480645	A	C	0.5721	0.0618	Intron	0	ENSCHAG00000027059	NRXN2	protein_coding	neurexin 2 [Source:HGNC Symbol;Acc:HGNC:8009]	TRUE	FALSE
chr8	27481200	chr8-27481200	C	T	0.6873	0.1124	Intron	0	ENSCHAG00000027059	NRXN2	protein_coding	neurexin 2 [Source:HGNC Symbol;Acc:HGNC:8009]	TRUE	FALSE
chr8	27481390	chr8-27481390	C	T	0.6318	0.0827	Intron	0	ENSCHAG00000027059	NRXN2	protein_coding	neurexin 2 [Source:HGNC Symbol;Acc:HGNC:8009]	TRUE	FALSE
chr8	27481624	chr8-27481624	T	C	0.6402	0.0845	Intron	0	ENSCHAG00000027059	NRXN2	protein_coding	neurexin 2 [Source:HGNC Symbol;Acc:HGNC:8009]	TRUE	FALSE
chr8	27481882	chr8-27481882	T	A	0.6155	0.0212	Intron	0	ENSCHAG00000027059	NRXN2	protein_coding	neurexin 2 [Source:HGNC Symbol;Acc:HGNC:8009]	TRUE	FALSE
chr8	27482162	chr8-27482162	T	G	0.6051	0.056	Intron	0	ENSCHAG00000027059	NRXN2	protein_coding	neurexin 2 [Source:HGNC Symbol;Acc:HGNC:8009]	TRUE	FALSE
chr8	27482879	chr8-27482879	C	T	0.5674	0.0015	Intron	0	ENSCHAG00000027059	NRXN2	protein_coding	neurexin 2 [Source:HGNC Symbol;Acc:HGNC:8009]	TRUE	FALSE
chr8	27482881	chr8-27482881	T	C	0.6073	0.0028	Intron	0	ENSCHAG00000027059	NRXN2	protein_coding	neurexin 2 [Source:HGNC Symbol;Acc:HGNC:8009]	TRUE	FALSE
chr8	27483002	chr8-27483002	A	T	0.6098	0.1207	Intron	0	ENSCHAG00000027059	NRXN2	protein_coding	neurexin 2 [Source:HGNC Symbol;Acc:HGNC:8009]	TRUE	FALSE
chr8	27496500	chr8-27496500	G	A	0.5654	0.0047	Intron	0	ENSCHAG00000027059	NRXN2	protein_coding	neurexin 2 [Source:HGNC Symbol;Acc:HGNC:8009]	TRUE	FALSE
chr8	27498181	chr8-27498181	T	C	0.5706	0.0934	Intron	0	ENSCHAG00000027059	NRXN2	protein_coding	neurexin 2 [Source:HGNC Symbol;Acc:HGNC:8009]	TRUE	FALSE
chr8	27499462	chr8-27499462	C	T	0.5978	0.047	Intron	0	ENSCHAG00000027059	NRXN2	protein_coding	neurexin 2 [Source:HGNC Symbol;Acc:HGNC:8009]	TRUE	FALSE
chr8	27501817	chr8-27501817	C	A	0.576	0.0157	Intron	0	ENSCHAG00000027059	NRXN2	protein_coding	neurexin 2 [Source:HGNC Symbol;Acc:HGNC:8009]	TRUE	FALSE
chr8	27502176	chr8-27502176	C	T	0.602	0.0423	Intron	0	ENSCHAG00000027059	NRXN2	protein_coding	neurexin 2 [Source:HGNC Symbol;Acc:HGNC:8009]	TRUE	FALSE
chr8	27503840	chr8-27503840	A	G	0.5567	0.0842	Intron	0	ENSCHAG00000027059	NRXN2	protein_coding	neurexin 2 [Source:HGNC Symbol;Acc:HGNC:8009]	TRUE	FALSE
chr8	27503921	chr8-27503921	C	T	0.5878	0.0179	Intron	0	ENSCHAG00000027059	NRXN2	protein_coding	neurexin 2 [Source:HGNC Symbol;Acc:HGNC:8009]	TRUE	FALSE
chr8	27504087	chr8-27504087	A	T	0.5689	0.1135	Intron	0	ENSCHAG00000027059	NRXN2	protein_coding	neurexin 2 [Source:HGNC Symbol;Acc:HGNC:8009]	TRUE	FALSE
chr8	27504088	chr8-27504088	T	C	0.5694	0.1119	Intron	0	ENSCHAG00000027059	NRXN2	protein_coding	neurexin 2 [Source:HGNC Symbol;Acc:HGNC:8009]	TRUE	FALSE
chr8	27504089	chr8-27504089	A	T	0.5645	0.1107	Intron	0	ENSCHAG00000027059	NRXN2	protein_coding	neurexin 2 [Source:HGNC Symbol;Acc:HGNC:8009]	TRUE	FALSE
chr8	27506490	chr8-27506490	G	T	0.5516	0.0934	Intron	0	ENSCHAG00000027059	NRXN2	protein_coding	neurexin 2 [Source:HGNC Symbol;Acc:HGNC:8009]	TRUE	FALSE
chr8	27506491	chr8-27506491	T	C	0.5519	0.0954	Intron	0	ENSCHAG00000027059	NRXN2	protein_coding	neurexin 2 [Source:HGNC Symbol;Acc:HGNC:8009]	TRUE	FALSE
chr8	27506669	chr8-27506669	C	T	0.565	0.0638	Intron	0	ENSCHAG00000027059	NRXN2	protein_coding	neurexin 2 [Source:HGNC Symbol;Acc:HGNC:8009]	TRUE	FALSE
chr8	27507313	chr8-27507313	C	T	0.5718	0.0536	Intron	0	ENSCHAG00000027059	NRXN2	protein_coding	neurexin 2 [Source:HGNC Symbol;Acc:HGNC:8009]	TRUE	FALSE
chr8	27507778	chr8-27507778	C	G	0.5684	0.0525	Intron	0	ENSCHAG00000027059	NRXN2	protein_coding	neurexin 2 [Source:HGNC Symbol;Acc:HGNC:8009]	TRUE	FALSE
chr8	27508431	chr8-27508431	C	A	0.6171	0.0413	Intron	0	ENSCHAG00000027059	NRXN2	protein_coding	neurexin 2 [Source:HGNC Symbol;Acc:HGNC:8009]	TRUE	FALSE
chr8	27511888	chr8-27511888	A	G	0.5839	0.0758	Intron	0	ENSCHAG00000027059	NRXN2	protein_coding	neurexin 2 [Source:HGNC Symbol;Acc:HGNC:8009]	TRUE	FALSE
chr8	27512211	chr8-27512211	C	T	0.5521	0.0165	Intron	0	ENSCHAG00000027059	NRXN2	protein_coding	neurexin 2 [Source:HGNC Symbol;Acc:HGNC:8009]	TRUE	FALSE
chr8	27569391	chr8-27569391	T	G	0.5521	0.068	Intron	0	ENSCHAG00000027059	NRXN2	protein_coding	neurexin 2 [Source:HGNC Symbol;Acc:HGNC:8009]	TRUE	FALSE
chr8	27656545	chr8-27656545	T	A	0.5619	0.0335	ThreeUTR	0	ENSCHAG00000027225	znf346	protein_coding	zinc finger protein 346 [Source:NCBI gene;Acc:560756]	TRUE	FALSE
chr8	27677807	chr8-27677807	G	A	0.6474	0.0585	Intergenic	6246	ENSCHAG00000027227		lncRNA		TRUE	FALSE
chr8	27678040	chr8-27678040	C	T	0.6992	0.0693	Intergenic	6013	ENSCHAG00000027227		lncRNA		FALSE	FALSE
chr8	27678113	chr8-27678113	C	G	0.8509	0.0816	Intergenic	5940	ENSCHAG00000027227		lncRNA		FALSE	FALSE
chr8	27678122	chr8-27678122	A	G	0.8285	0.0983	Intergenic	5931	ENSCHAG00000027227		lncRNA		FALSE	FALSE
chr8	27683110	chr8-27683110	T	G	0.5943	0.0896	Downstream	943	ENSCHAG00000027227		lncRNA		TRUE	FALSE
chr8	27683114	chr8-27683114	T	C	0.5957	0.1171	Downstream	939	ENSCHAG00000027227		lncRNA		TRUE	FALSE
chr8	27710646	chr8-27710646	C	A	0.5918	0.0699	Intron	0	ENSCHAG00000027314	fgfr4	protein_coding	fibroblast growth factor receptor 4 [Source:NCBI gene;Acc:100000160]	TRUE	FALSE
chr8	27713071	chr8-27713071	C	T	0.5653	0.0009	Upstream	349	ENSCHAG00000027314	fgfr4	protein_coding	fibroblast growth factor receptor 4 [Source:NCBI gene;Acc:100000160]	TRUE	FALSE
chr8	27717339	chr8-27717339	A	G	0.5882	0.0192	Upstream	4617	ENSCHAG00000027314	fgfr4	protein_coding	fibroblast growth factor receptor 4 [Source:NCBI gene;Acc:100000160]	TRUE	FALSE
chr8	27717979	chr8-27717979	G	A	0.629	0.0161	Intergenic	5257	ENSCHAG00000027314	fgfr4	protein_coding	fibroblast growth factor receptor 4 [Source:NCBI gene;Acc:100000160]	TRUE	FALSE
chr8	27722306	chr8-27722306	G	T	0.5523	0.0104	Intergenic	9584	ENSCHAG00000027314	fgfr4	protein_coding	fibroblast growth factor receptor 4 [Source:NCBI gene;Acc:100000160]	TRUE	FALSE
chr8	27750049	chr8-27750049	T	C	0.6436	0.0891	Intergenic	37327	ENSCHAG00000027314	fgfr4	protein_coding	fibroblast growth factor receptor 4 [Source:NCBI gene;Acc:100000160]	TRUE	FALSE
chr8	27750417	chr8-27750417	A	G	0.6298	0.0241	Intergenic	37695	ENSCHAG00000027314	fgfr4	protein_coding	fibroblast growth factor receptor 4 [Source:NCBI gene;Acc:100000160]	TRUE	FALSE
chr8	27750509	chr8-27750509	C	A	0.5676	0.0424	Intergenic	37787	ENSCHAG00000027314	fgfr4	protein_coding	fibroblast growth factor receptor 4 [Source:NCBI gene;Acc:100000160]	TRUE	FALSE
chr8	27750910	chr8-27750910	C	T	0.5762	0.0697	Intergenic	38188	ENSCHAG00000027314	fgfr4	protein_coding	fibroblast growth factor receptor 4 [Source:NCBI gene;Acc:100000160]	TRUE	FALSE
chr8	27775005	chr8-27775005	C	T	0.5756	0.0877	Intergenic	NA	NA	NA	NA	NA	TRUE	FALSE
chr8	27775872	chr8-27775872	T	G	0.584	0.0472	Intergenic	NA	NA	NA	NA	NA	TRUE	FALSE
chr8	27782449	chr8-27782449	G	A	0.5635	0.0235	Intergenic	NA	NA	NA	NA	NA	TRUE	FALSE
chr8	27789146	chr8-27789146	A	G	0.5591	0.0274	Intergenic	NA	NA	NA	NA	NA	TRUE	FALSE
chr8	27789226	chr8-27789226	A	G	0.6022	0.0898	Intergenic	NA	NA	NA	NA	NA	TRUE	FALSE
chr8	27789317	chr8-27789317	A	C	0.6693	0.0043	Intergenic	NA	NA	NA	NA	NA	TRUE	FALSE
chr8	27789319	chr8-27789319	T	C	0.6718	0.0001	Intergenic	NA	NA	NA	NA	NA	TRUE	FALSE
chr8	27789322	chr8-27789322	T	G	0.6574	0.003	Intergenic	NA	NA	NA	NA	NA	TRUE	FALSE
chr8	27790042	chr8-27790042	A	C	0.7306	0.0177	Intergenic	NA	NA	NA	NA	NA	TRUE	FALSE
chr8	27790057	chr8-27790057	G	T	0.6573	0.0148	Intergenic	NA	NA	NA	NA	NA	TRUE	FALSE
chr8	27790188	chr8-27790188	G	T	0.6145	0.023	Intergenic	NA	NA	NA	NA	NA	TRUE	FALSE
chr8	27790191	chr8-27790191	T	C	0.6029	0.0268	Intergenic	NA	NA	NA	NA	NA	TRUE	FALSE
chr8	27790193	chr8-27790193	T	C	0.601	0.02	Intergenic	NA	NA	NA	NA	NA	TRUE	FALSE
chr8	27790195	chr8-27790195	A	T	0.6083	0.0187	Intergenic	NA	NA	NA	NA	NA	TRUE	FALSE
chr8	27790208	chr8-27790208	A	G	0.6433	0.0034	Intergenic	NA	NA	NA	NA	NA	TRUE	FALSE
chr8	27790296	chr8-27790296	T	G	0.7752	0.0402	Intergenic	NA	NA	NA	NA	NA	TRUE	FALSE
chr8	27790385	chr8-27790385	T	C	0.7502	0.0316	Intergenic	NA	NA	NA	NA	NA	FALSE	FALSE
chr8	27790397	chr8-27790397	A	G	0.7175	0.035	Intergenic	NA	NA	NA	NA	NA	FALSE	FALSE
chr8	27790671	chr8-27790671	T	C	0.5562	0.0331	Intergenic	NA	NA	NA	NA	NA	FALSE	FALSE
chr8	27790676	chr8-27790676	T	A	0.5749	0.0854	Intergenic	NA	NA	NA	NA	NA	TRUE	FALSE
chr8	27790721	chr8-27790721	C	T	0.6099	0.1021	Intergenic	NA	NA	NA	NA	NA	TRUE	FALSE
chr8	27790819	chr8-27790819	C	T	0.6647	0.0686	Intergenic	NA	NA	NA	NA	NA	TRUE	FALSE
chr8	27790868	chr8-27790868	C	T	0.7496	0.0025	Intergenic	NA	NA	NA	NA	NA	FALSE	FALSE
chr8	27791018	chr8-27791018	C	G	0.6087	0.0062	Intergenic	NA	NA	NA	NA	NA	TRUE	FALSE
chr8	27791149	chr8-27791149	A	T	0.57	0.0066	Intergenic	39989	ENSCHAG00000000878	rab24	protein_coding	RAB24, member RAS oncogene family [Source:ZFIN;Acc:ZDB-GENE-050706-110]	TRUE	FALSE
chr8	27791304	chr8-27791304	T	A	0.6184	0.0432	Intergenic	39834	ENSCHAG00000000878	rab24	protein_coding	RAB24, member RAS oncogene family [Source:ZFIN;Acc:ZDB-GENE-050706-110]	TRUE	FALSE
chr8	27805433	chr8-27805433	G	A	0.5835	0.1026	Intergenic	25705	ENSCHAG00000000878	rab24	protein_coding	RAB24, member RAS oncogene family [Source:ZFIN;Acc:ZDB-GENE-050706-110]	TRUE	FALSE
chr8	27814851	chr8-27814851	A	G	0.6191	0.0361	Intergenic	16287	ENSCHAG00000000878	rab24	protein_coding	RAB24, member RAS oncogene family [Source:ZFIN;Acc:ZDB-GENE-050706-110]	TRUE	FALSE
chr8	27814897	chr8-27814897	A	T	0.5604	0.0142	Intergenic	16241	ENSCHAG00000000878	rab24	protein_coding	RAB24, member RAS oncogene family [Source:ZFIN;Acc:ZDB-GENE-050706-110]	TRUE	FALSE
chr8	27815252	chr8-27815252	A	G	0.6341	0.1136	Intergenic	15886	ENSCHAG00000000878	rab24	protein_coding	RAB24, member RAS oncogene family [Source:ZFIN;Acc:ZDB-GENE-050706-110]	TRUE	FALSE
chr8	27815340	chr8-27815340	T	A	0.6301	0.086	Intergenic	15798	ENSCHAG00000000878	rab24	protein_coding	RAB24, member RAS oncogene family [Source:ZFIN;Acc:ZDB-GENE-050706-110]	TRUE	FALSE
chr8	27816029	chr8-27816029	C	T	0.579	0.0371	Intergenic	15109	ENSCHAG00000000878	rab24	protein_coding	RAB24, member RAS oncogene family [Source:ZFIN;Acc:ZDB-GENE-050706-110]	TRUE	FALSE
chr8	27816154	chr8-27816154	C	G	0.5642	0.0202	Intergenic	14984	ENSCHAG00000000878	rab24	protein_coding	RAB24, member RAS oncogene family [Source:ZFIN;Acc:ZDB-GENE-050706-110]	FALSE	FALSE
chr8	27819338	chr8-27819338	C	T	0.6039	0.0506	Intergenic	11800	ENSCHAG00000000878	rab24	protein_coding	RAB24, member RAS oncogene family [Source:ZFIN;Acc:ZDB-GENE-050706-110]	TRUE	FALSE
chr8	27820442	chr8-27820442	C	T	0.6047	0.1	Intergenic	10696	ENSCHAG00000000878	rab24	protein_coding	RAB24, member RAS oncogene family [Source:ZFIN;Acc:ZDB-GENE-050706-110]	TRUE	FALSE
chr8	27822173	chr8-27822173	C	A	0.592	0.1039	Intergenic	8965	ENSCHAG00000000878	rab24	protein_coding	RAB24, member RAS oncogene family [Source:ZFIN;Acc:ZDB-GENE-050706-110]	TRUE	FALSE
chr8	27822905	chr8-27822905	T	G	0.5768	0.0032	Intergenic	8233	ENSCHAG00000000878	rab24	protein_coding	RAB24, member RAS oncogene family [Source:ZFIN;Acc:ZDB-GENE-050706-110]	TRUE	FALSE
chr8	27823159	chr8-27823159	A	G	0.5601	0.0098	Intergenic	7979	ENSCHAG00000000878	rab24	protein_coding	RAB24, member RAS oncogene family [Source:ZFIN;Acc:ZDB-GENE-050706-110]	TRUE	FALSE
chr8	27824703	chr8-27824703	T	C	0.5516	0.0581	Intergenic	6435	ENSCHAG00000000878	rab24	protein_coding	RAB24, member RAS oncogene family [Source:ZFIN;Acc:ZDB-GENE-050706-110]	TRUE	FALSE
chr8	27825117	chr8-27825117	A	C	0.5968	0.067	Intergenic	6021	ENSCHAG00000000878	rab24	protein_coding	RAB24, member RAS oncogene family [Source:ZFIN;Acc:ZDB-GENE-050706-110]	TRUE	FALSE
chr8	27825556	chr8-27825556	C	A	0.6204	0.1037	Intergenic	5582	ENSCHAG00000000878	rab24	protein_coding	RAB24, member RAS oncogene family [Source:ZFIN;Acc:ZDB-GENE-050706-110]	TRUE	FALSE
chr8	27825613	chr8-27825613	A	C	0.6004	0.1313	Intergenic	5525	ENSCHAG00000000878	rab24	protein_coding	RAB24, member RAS oncogene family [Source:ZFIN;Acc:ZDB-GENE-050706-110]	TRUE	FALSE
chr8	27825677	chr8-27825677	A	C	0.5645	0.0293	Intergenic	5461	ENSCHAG00000000878	rab24	protein_coding	RAB24, member RAS oncogene family [Source:ZFIN;Acc:ZDB-GENE-050706-110]	TRUE	FALSE
chr8	27826286	chr8-27826286	C	T	0.6322	0.0063	Downstream	4852	ENSCHAG00000000878	rab24	protein_coding	RAB24, member RAS oncogene family [Source:ZFIN;Acc:ZDB-GENE-050706-110]	TRUE	FALSE
chr8	27827078	chr8-27827078	A	G	0.5598	0.0231	Downstream	4060	ENSCHAG00000000878	rab24	protein_coding	RAB24, member RAS oncogene family [Source:ZFIN;Acc:ZDB-GENE-050706-110]	TRUE	FALSE
chr8	27827079	chr8-27827079	T	A	0.5706	0.021	Downstream	4059	ENSCHAG00000000878	rab24	protein_coding	RAB24, member RAS oncogene family [Source:ZFIN;Acc:ZDB-GENE-050706-110]	TRUE	FALSE
chr8	27827080	chr8-27827080	G	T	0.5761	0.0156	Downstream	4058	ENSCHAG00000000878	rab24	protein_coding	RAB24, member RAS oncogene family [Source:ZFIN;Acc:ZDB-GENE-050706-110]	TRUE	FALSE
chr8	27827104	chr8-27827104	G	C	0.5596	0.0287	Downstream	4034	ENSCHAG00000000878	rab24	protein_coding	RAB24, member RAS oncogene family [Source:ZFIN;Acc:ZDB-GENE-050706-110]	TRUE	FALSE
chr8	27827891	chr8-27827891	G	C	0.5551	0.024	Downstream	3247	ENSCHAG00000000878	rab24	protein_coding	RAB24, member RAS oncogene family [Source:ZFIN;Acc:ZDB-GENE-050706-110]	TRUE	FALSE
chr8	27828038	chr8-27828038	A	C	0.6472	0.1326	Downstream	3100	ENSCHAG00000000878	rab24	protein_coding	RAB24, member RAS oncogene family [Source:ZFIN;Acc:ZDB-GENE-050706-110]	TRUE	FALSE
chr8	27828598	chr8-27828598	T	G	0.6671	0.009	Downstream	2540	ENSCHAG00000000878	rab24	protein_coding	RAB24, member RAS oncogene family [Source:ZFIN;Acc:ZDB-GENE-050706-110]	TRUE	FALSE
chr8	27828742	chr8-27828742	A	T	0.5973	0.0686	Downstream	2396	ENSCHAG00000000878	rab24	protein_coding	RAB24, member RAS oncogene family [Source:ZFIN;Acc:ZDB-GENE-050706-110]	TRUE	FALSE
chr8	27828938	chr8-27828938	T	C	0.5761	0.017	Downstream	2200	ENSCHAG00000000878	rab24	protein_coding	RAB24, member RAS oncogene family [Source:ZFIN;Acc:ZDB-GENE-050706-110]	TRUE	FALSE
chr8	27828955	chr8-27828955	G	A	0.5617	0.0466	Downstream	2183	ENSCHAG00000000878	rab24	protein_coding	RAB24, member RAS oncogene family [Source:ZFIN;Acc:ZDB-GENE-050706-110]	TRUE	FALSE
chr8	27830180	chr8-27830180	C	T	0.5644	0.0303	Downstream	958	ENSCHAG00000000878	rab24	protein_coding	RAB24, member RAS oncogene family [Source:ZFIN;Acc:ZDB-GENE-050706-110]	TRUE	FALSE
chr8	27830350	chr8-27830350	G	A	0.5618	0.0584	Downstream	788	ENSCHAG00000000878	rab24	protein_coding	RAB24, member RAS oncogene family [Source:ZFIN;Acc:ZDB-GENE-050706-110]	TRUE	FALSE
chr8	27847828	chr8-27847828	T	C	0.6213	0.0352	Intron	0	ENSCHAG00000000942	snx12	protein_coding	sorting nexin-12 [Source:NCBI gene;Acc:105896689]	TRUE	FALSE
chr8	27933632	chr8-27933632	A	G	0.5759	0.0482	Intron	0	ENSCHAG00000001782	slc47a1	protein_coding	solute carrier family 47 member 1 [Source:ZFIN;Acc:ZDB-GENE-050327-20]	TRUE	FALSE
chr8	27933670	chr8-27933670	G	T	0.6585	0.0821	Intron	0	ENSCHAG00000001782	slc47a1	protein_coding	solute carrier family 47 member 1 [Source:ZFIN;Acc:ZDB-GENE-050327-20]	TRUE	FALSE
chr8	27935152	chr8-27935152	T	C	0.5854	0.0053	FiveUTR	0	ENSCHAG00000001782	slc47a1	protein_coding	solute carrier family 47 member 1 [Source:ZFIN;Acc:ZDB-GENE-050327-20]	TRUE	FALSE
chr8	27963206	chr8-27963206	T	C	0.5912	0.0141	Intron	0	ENSCHAG00000001965	plrdgb	protein_coding	PITP-less RdgB-like protein [Source:ZFIN;Acc:ZDB-GENE-000406-3]	TRUE	FALSE
chr8	27996840	chr8-27996840	C	T	0.5646	0.1329	Intron	0	ENSCHAG00000001965	plrdgb	protein_coding	PITP-less RdgB-like protein [Source:ZFIN;Acc:ZDB-GENE-000406-3]	TRUE	FALSE
chr8	28107256	chr8-28107256	T	G	0.5501	0.0179	Intron	0	ENSCHAG00000002327	aifm1	protein_coding	apoptosis inducing factor mitochondria associated 1 [Source:NCBI gene;Acc:105897208]	TRUE	FALSE
chr8	28108586	chr8-28108586	C	T	0.6527	0.0234	ThreeUTR	0	ENSCHAG00000002327	aifm1	protein_coding	apoptosis inducing factor mitochondria associated 1 [Source:NCBI gene;Acc:105897208]	TRUE	FALSE
chr8	28146812	chr8-28146812	C	T	0.5591	0.0393	Intergenic	10987	ENSCHAG00000003635		protein_coding		TRUE	FALSE
chr8	28148854	chr8-28148854	G	A	0.5641	0.0146	Intergenic	8945	ENSCHAG00000003635		protein_coding		TRUE	FALSE
chr8	28151027	chr8-28151027	T	C	0.5814	0.0137	Intergenic	6772	ENSCHAG00000003635		protein_coding		TRUE	FALSE
chr8	28154417	chr8-28154417	G	T	0.5701	0.025	Downstream	3382	ENSCHAG00000003635		protein_coding		TRUE	FALSE
chr8	28154494	chr8-28154494	C	A	0.5627	0.0295	Downstream	3305	ENSCHAG00000003635		protein_coding		TRUE	FALSE
chr8	28156643	chr8-28156643	C	T	0.6396	0.0361	Downstream	1156	ENSCHAG00000003635		protein_coding		TRUE	FALSE
chr8	28157066	chr8-28157066	A	C	0.6289	0.0179	Downstream	733	ENSCHAG00000003635		protein_coding		TRUE	FALSE
chr8	28157227	chr8-28157227	G	T	0.5632	0.0336	Downstream	572	ENSCHAG00000003635		protein_coding		TRUE	FALSE
chr8	28170915	chr8-28170915	C	T	0.5619	0.085	Downstream	4544	ENSCHAG00000003650		protein_coding		TRUE	FALSE
chr8	28184846	chr8-28184846	T	C	0.6237	0.0432	Intergenic	6600	ENSCHAG00000003664	cmklr1	protein_coding	chemokine-like receptor 1 [Source:ZFIN;Acc:ZDB-GENE-060526-126]	TRUE	FALSE
chr8	28424088	chr8-28424088	G	A	0.5924	0.0828	Upstream	3990	ENSCHAG00000004661	siah2l	protein_coding	seven in absentia homolog 2 (Drosophila)-like [Source:NCBI gene;Acc:378728]	TRUE	FALSE
chr8	28429234	chr8-28429234	G	C	0.5562	0.0221	Intron	0	ENSCHAG00000004661	siah2l	protein_coding	seven in absentia homolog 2 (Drosophila)-like [Source:NCBI gene;Acc:378728]	TRUE	FALSE
chr8	28458013	chr8-28458013	T	C	0.6682	0.0398	Intron	0	ENSCHAG00000004763	slc25a14	protein_coding	solute carrier family 25 member 14 [Source:NCBI gene;Acc:105901507]	TRUE	FALSE
chr8	28463082	chr8-28463082	A	C	0.5657	0.0509	Intron	0	ENSCHAG00000004763	slc25a14	protein_coding	solute carrier family 25 member 14 [Source:NCBI gene;Acc:105901507]	TRUE	FALSE
chr8	28496871	chr8-28496871	G	T	0.6155	0.0274	Intron	0	ENSCHAG00000004903	slc25a14	protein_coding	solute carrier family 25 member 14 [Source:ZFIN;Acc:ZDB-GENE-040426-749]	TRUE	FALSE
chr8	28503066	chr8-28503066	G	A	0.5597	0.0248	Intron	0	ENSCHAG00000004903	slc25a14	protein_coding	solute carrier family 25 member 14 [Source:ZFIN;Acc:ZDB-GENE-040426-749]	TRUE	FALSE
chr8	28515907	chr8-28515907	T	A	0.5624	0.0489	Intergenic	11917	ENSCHAG00000004903	slc25a14	protein_coding	solute carrier family 25 member 14 [Source:ZFIN;Acc:ZDB-GENE-040426-749]	TRUE	FALSE
chr8	28559916	chr8-28559916	C	T	0.5739	0.0335	Upstream	2740	ENSCHAG00000004945	SPRY3	protein_coding	sprouty RTK signaling antagonist 3 [Source:HGNC Symbol;Acc:HGNC:11271]	TRUE	FALSE
chr8	28572742	chr8-28572742	T	C	0.5546	0.0187	Intergenic	7287	ENSCHAG00000004950		lncRNA		TRUE	FALSE
chr8	28633944	chr8-28633944	T	G	0.5559	0.0354	Upstream	3630	ENSCHAG00000004962		lncRNA		TRUE	FALSE
chr8	28662390	chr8-28662390	C	A	0.6057	0.0471	Intergenic	20191	ENSCHAG00000004962		lncRNA		TRUE	FALSE
chr8	28664318	chr8-28664318	T	C	0.5541	0.069	Intergenic	22119	ENSCHAG00000004962		lncRNA		TRUE	FALSE
chr8	28684616	chr8-28684616	C	T	0.5667	0.0152	Intergenic	11155	ENSCHAG00000004964	zgc:158291	protein_coding	zgc:158291 [Source:ZFIN;Acc:ZDB-GENE-061215-70]	TRUE	FALSE
chr8	28688337	chr8-28688337	G	A	0.5581	0.0518	Intergenic	7434	ENSCHAG00000004964	zgc:158291	protein_coding	zgc:158291 [Source:ZFIN;Acc:ZDB-GENE-061215-70]	TRUE	FALSE
chr8	28690490	chr8-28690490	C	T	0.5688	0.137	Intergenic	5281	ENSCHAG00000004964	zgc:158291	protein_coding	zgc:158291 [Source:ZFIN;Acc:ZDB-GENE-061215-70]	TRUE	FALSE
chr8	28690569	chr8-28690569	T	A	0.5818	0.0832	Intergenic	5202	ENSCHAG00000004964	zgc:158291	protein_coding	zgc:158291 [Source:ZFIN;Acc:ZDB-GENE-061215-70]	TRUE	FALSE
chr8	28691412	chr8-28691412	C	T	0.5948	0.0255	Downstream	4359	ENSCHAG00000004964	zgc:158291	protein_coding	zgc:158291 [Source:ZFIN;Acc:ZDB-GENE-061215-70]	TRUE	FALSE
chr8	28697025	chr8-28697025	G	A	0.6389	0.0463	Intron	0	ENSCHAG00000004964	zgc:158291	protein_coding	zgc:158291 [Source:ZFIN;Acc:ZDB-GENE-061215-70]	TRUE	FALSE
chr8	28697913	chr8-28697913	T	G	0.5569	0.053	Upstream	225	ENSCHAG00000004964	zgc:158291	protein_coding	zgc:158291 [Source:ZFIN;Acc:ZDB-GENE-061215-70]	TRUE	FALSE
chr8	28698076	chr8-28698076	T	C	0.5937	0.0115	Upstream	388	ENSCHAG00000004964	zgc:158291	protein_coding	zgc:158291 [Source:ZFIN;Acc:ZDB-GENE-061215-70]	TRUE	FALSE
chr8	28698510	chr8-28698510	G	A	0.5629	0.036	Upstream	822	ENSCHAG00000004964	zgc:158291	protein_coding	zgc:158291 [Source:ZFIN;Acc:ZDB-GENE-061215-70]	TRUE	FALSE
chr8	28698511	chr8-28698511	A	C	0.5592	0.0308	Upstream	823	ENSCHAG00000004964	zgc:158291	protein_coding	zgc:158291 [Source:ZFIN;Acc:ZDB-GENE-061215-70]	TRUE	FALSE
chr8	28698601	chr8-28698601	C	T	0.6203	0.0519	Upstream	913	ENSCHAG00000004964	zgc:158291	protein_coding	zgc:158291 [Source:ZFIN;Acc:ZDB-GENE-061215-70]	TRUE	FALSE
chr8	28698794	chr8-28698794	A	T	0.6345	0.066	Upstream	1106	ENSCHAG00000004964	zgc:158291	protein_coding	zgc:158291 [Source:ZFIN;Acc:ZDB-GENE-061215-70]	TRUE	FALSE
chr8	28748112	chr8-28748112	A	C	0.5828	0.0807	Intergenic	35338	ENSCHAG00000004999		protein_coding		TRUE	FALSE
chr8	28748190	chr8-28748190	C	G	0.6244	0.028	Intergenic	35260	ENSCHAG00000004999		protein_coding		TRUE	FALSE
chr8	28748245	chr8-28748245	C	T	0.5589	0.003	Intergenic	35205	ENSCHAG00000004999		protein_coding		TRUE	FALSE
chr8	28748497	chr8-28748497	C	A	0.625	0.1271	Intergenic	34953	ENSCHAG00000004999		protein_coding		TRUE	FALSE
chr8	28749187	chr8-28749187	T	C	0.588	0.0161	Intergenic	34263	ENSCHAG00000004999		protein_coding		TRUE	FALSE
chr8	28749198	chr8-28749198	A	G	0.5889	0.023	Intergenic	34252	ENSCHAG00000004999		protein_coding		TRUE	FALSE
chr8	28749585	chr8-28749585	T	A	0.5882	0.0264	Intergenic	33865	ENSCHAG00000004999		protein_coding		TRUE	FALSE
chr8	28749600	chr8-28749600	C	T	0.5537	0.0338	Intergenic	33850	ENSCHAG00000004999		protein_coding		TRUE	FALSE
chr8	28749644	chr8-28749644	A	C	0.6048	0.0855	Intergenic	33806	ENSCHAG00000004999		protein_coding		TRUE	FALSE
chr8	28749674	chr8-28749674	A	T	0.5601	0.068	Intergenic	33776	ENSCHAG00000004999		protein_coding		TRUE	FALSE
chr8	28752297	chr8-28752297	A	G	0.5545	0.1483	Intergenic	31153	ENSCHAG00000004999		protein_coding		TRUE	FALSE
chr8	28752487	chr8-28752487	A	G	0.6551	0.099	Intergenic	30963	ENSCHAG00000004999		protein_coding		TRUE	FALSE
chr8	28753070	chr8-28753070	G	A	0.6272	0.0488	Intergenic	30380	ENSCHAG00000004999		protein_coding		TRUE	FALSE
chr8	28755216	chr8-28755216	G	C	0.5613	0.0519	Intergenic	28234	ENSCHAG00000004999		protein_coding		TRUE	FALSE
chr8	28757965	chr8-28757965	A	G	0.5583	0.0572	Intergenic	25485	ENSCHAG00000004999		protein_coding		TRUE	FALSE
chr8	28760836	chr8-28760836	A	G	0.6363	0.0351	Intergenic	22614	ENSCHAG00000004999		protein_coding		TRUE	FALSE
chr8	28775927	chr8-28775927	C	A	0.558	0.0471	Intergenic	7523	ENSCHAG00000004999		protein_coding		TRUE	FALSE
chr8	28775940	chr8-28775940	C	A	0.5841	0.0151	Intergenic	7510	ENSCHAG00000004999		protein_coding		TRUE	FALSE
chr8	28778231	chr8-28778231	A	T	0.6114	0.028	Intergenic	5219	ENSCHAG00000004999		protein_coding		TRUE	FALSE
chr8	28784107	chr8-28784107	C	T	0.5927	0.1005	Intron	0	ENSCHAG00000004999		protein_coding		TRUE	FALSE
chr8	28784515	chr8-28784515	G	A	0.5658	0.068	Intron	0	ENSCHAG00000004999		protein_coding		TRUE	FALSE
chr8	28784548	chr8-28784548	A	C	0.5748	0.0732	Intron	0	ENSCHAG00000004999		protein_coding		TRUE	FALSE
chr8	28786983	chr8-28786983	G	A	0.603	0.081	Intron	0	ENSCHAG00000004999		protein_coding		TRUE	FALSE
chr8	28787220	chr8-28787220	C	G	0.6078	0.0407	Intron	0	ENSCHAG00000004999		protein_coding		TRUE	FALSE
chr8	28787608	chr8-28787608	G	C	0.5518	0.0306	Intron	0	ENSCHAG00000004999		protein_coding		TRUE	FALSE
chr8	28787613	chr8-28787613	A	T	0.5552	0.0265	Intron	0	ENSCHAG00000004999		protein_coding		TRUE	FALSE
chr8	28789198	chr8-28789198	T	G	0.5718	0.0122	Intron	0	ENSCHAG00000004999		protein_coding		TRUE	FALSE
chr8	28793993	chr8-28793993	G	A	0.5854	0.1276	Intron	0	ENSCHAG00000004999		protein_coding		TRUE	FALSE
chr8	28794537	chr8-28794537	T	C	0.5988	0.1536	ThreeUTR	0	ENSCHAG00000004999		protein_coding		TRUE	FALSE
chr8	28795303	chr8-28795303	T	A	0.6017	0.0404	ThreeUTR	0	ENSCHAG00000004999		protein_coding		TRUE	FALSE
chr8	28796273	chr8-28796273	C	T	0.5562	0.0163	Downstream	767	ENSCHAG00000004999		protein_coding		TRUE	FALSE
chr8	28805587	chr8-28805587	A	G	0.6561	0.1417	Downstream	2978	ENSCHAG00000005085	klf8	protein_coding	Kruppel-like factor 8 [Source:ZFIN;Acc:ZDB-GENE-070424-152]	TRUE	FALSE
chr8	28811285	chr8-28811285	G	C	0.6495	0.0102	Intron	0	ENSCHAG00000005085	klf8	protein_coding	Kruppel-like factor 8 [Source:ZFIN;Acc:ZDB-GENE-070424-152]	TRUE	FALSE
chr8	28815876	chr8-28815876	C	T	0.5503	0.0505	Intron	0	ENSCHAG00000005085	klf8	protein_coding	Kruppel-like factor 8 [Source:ZFIN;Acc:ZDB-GENE-070424-152]	TRUE	FALSE
chr8	28817544	chr8-28817544	C	T	0.5603	0.0729	Intron	0	ENSCHAG00000005085	klf8	protein_coding	Kruppel-like factor 8 [Source:ZFIN;Acc:ZDB-GENE-070424-152]	TRUE	FALSE
chr8	28817847	chr8-28817847	G	T	0.5519	0.0544	Intron	0	ENSCHAG00000005085	klf8	protein_coding	Kruppel-like factor 8 [Source:ZFIN;Acc:ZDB-GENE-070424-152]	TRUE	FALSE
chr8	28817906	chr8-28817906	C	T	0.5568	0.1156	Intron	0	ENSCHAG00000005085	klf8	protein_coding	Kruppel-like factor 8 [Source:ZFIN;Acc:ZDB-GENE-070424-152]	TRUE	FALSE
chr8	28818323	chr8-28818323	T	G	0.5583	0.0753	Intron	0	ENSCHAG00000005085	klf8	protein_coding	Kruppel-like factor 8 [Source:ZFIN;Acc:ZDB-GENE-070424-152]	TRUE	FALSE
chr8	28825134	chr8-28825134	G	A	0.6005	0.0141	Intron	0	ENSCHAG00000005085	klf8	protein_coding	Kruppel-like factor 8 [Source:ZFIN;Acc:ZDB-GENE-070424-152]	TRUE	FALSE
chr8	28879777	chr8-28879777	T	C	0.6053	0.0467	Intron	0	ENSCHAG00000005123	ripply1	protein_coding	ripply transcriptional repressor 1 [Source:NCBI gene;Acc:654446]	TRUE	FALSE
chr8	28989529	chr8-28989529	C	A	0.605	0.0581	Intron	0	ENSCHAG00000005199	amot	protein_coding	angiomotin [Source:ZFIN;Acc:ZDB-GENE-030131-7487]	TRUE	FALSE
chr8	29011371	chr8-29011371	T	C	0.6161	0.0803	Intron	0	ENSCHAG00000005199	amot	protein_coding	angiomotin [Source:ZFIN;Acc:ZDB-GENE-030131-7487]	TRUE	FALSE
chr8	29044734	chr8-29044734	A	C	0.5793	0.031	Intron	0	ENSCHAG00000005540	p4ha2	protein_coding	procollagen-proline, 2-oxoglutarate 4-dioxygenase (proline 4-hydroxylase), alpha polypeptide 2 [Source:ZFIN;Acc:ZDB-GENE-030827-1]	TRUE	FALSE
chr8	29066540	chr8-29066540	G	T	0.6727	0.0557	Downstream	4598	ENSCHAG00000008182	si:ch73-68b22.2	protein_coding	si:ch73-68b22.2 [Source:ZFIN;Acc:ZDB-GENE-091204-355]	TRUE	FALSE
chr8	29067268	chr8-29067268	G	A	0.6172	0.093	Intergenic	5326	ENSCHAG00000008182	si:ch73-68b22.2	protein_coding	si:ch73-68b22.2 [Source:ZFIN;Acc:ZDB-GENE-091204-355]	TRUE	FALSE
chr8	29067561	chr8-29067561	C	T	0.6015	0.105	Intergenic	5619	ENSCHAG00000008182	si:ch73-68b22.2	protein_coding	si:ch73-68b22.2 [Source:ZFIN;Acc:ZDB-GENE-091204-355]	TRUE	FALSE
chr8	29067795	chr8-29067795	T	G	0.6092	0.0726	Intergenic	5853	ENSCHAG00000008182	si:ch73-68b22.2	protein_coding	si:ch73-68b22.2 [Source:ZFIN;Acc:ZDB-GENE-091204-355]	TRUE	FALSE
chr8	29070758	chr8-29070758	T	C	0.5727	0.0314	Intergenic	6720	ENSCHAG00000008259		protein_coding	sodium- and chloride-dependent GABA transporter 2-like [Source:NCBI gene;Acc:105902077]	TRUE	FALSE
chr8	29082191	chr8-29082191	C	A	0.6169	0.0563	Intron	0	ENSCHAG00000008259		protein_coding	sodium- and chloride-dependent GABA transporter 2-like [Source:NCBI gene;Acc:105902077]	TRUE	FALSE
chr8	29165921	chr8-29165921	A	T	0.5825	0.0274	Intergenic	23700	ENSCHAG00000008691	jakmip2	protein_coding	janus kinase and microtubule interacting protein 2 [Source:ZFIN;Acc:ZDB-GENE-091204-293]	TRUE	FALSE
chr8	29165936	chr8-29165936	A	G	0.6124	0.0599	Intergenic	23715	ENSCHAG00000008691	jakmip2	protein_coding	janus kinase and microtubule interacting protein 2 [Source:ZFIN;Acc:ZDB-GENE-091204-293]	TRUE	FALSE
chr8	29180472	chr8-29180472	C	T	0.5735	0.0246	Intergenic	38251	ENSCHAG00000008691	jakmip2	protein_coding	janus kinase and microtubule interacting protein 2 [Source:ZFIN;Acc:ZDB-GENE-091204-293]	TRUE	FALSE
chr8	29182751	chr8-29182751	A	C	0.6288	0.0574	Intergenic	NA	NA	NA	NA	NA	TRUE	FALSE
chr8	29191522	chr8-29191522	G	T	0.5599	0.0409	Intergenic	NA	NA	NA	NA	NA	TRUE	FALSE
chr8	29226497	chr8-29226497	T	C	0.5838	0.0111	Intergenic	7889	ENSCHAG00000008774	alcama	protein_coding	activated leukocyte cell adhesion molecule a [Source:NCBI gene;Acc:30194]	TRUE	FALSE
chr8	29227140	chr8-29227140	A	G	0.6488	0.0063	Intergenic	7246	ENSCHAG00000008774	alcama	protein_coding	activated leukocyte cell adhesion molecule a [Source:NCBI gene;Acc:30194]	TRUE	FALSE
chr8	29227149	chr8-29227149	T	C	0.558	0.0205	Intergenic	7237	ENSCHAG00000008774	alcama	protein_coding	activated leukocyte cell adhesion molecule a [Source:NCBI gene;Acc:30194]	TRUE	FALSE
chr8	29227162	chr8-29227162	C	A	0.5701	0.0425	Intergenic	7224	ENSCHAG00000008774	alcama	protein_coding	activated leukocyte cell adhesion molecule a [Source:NCBI gene;Acc:30194]	TRUE	FALSE
chr8	29242182	chr8-29242182	T	C	0.555	0.04	Intron	0	ENSCHAG00000008774	alcama	protein_coding	activated leukocyte cell adhesion molecule a [Source:NCBI gene;Acc:30194]	TRUE	FALSE
chr8	29244300	chr8-29244300	A	G	0.5611	0.0603	Intron	0	ENSCHAG00000008774	alcama	protein_coding	activated leukocyte cell adhesion molecule a [Source:NCBI gene;Acc:30194]	TRUE	FALSE
chr8	29252873	chr8-29252873	A	G	0.5743	0.1276	Intron	0	ENSCHAG00000008774	alcama	protein_coding	activated leukocyte cell adhesion molecule a [Source:NCBI gene;Acc:30194]	TRUE	FALSE
chr8	29277267	chr8-29277267	G	A	0.557	0.05	Intron	0	ENSCHAG00000008774	alcama	protein_coding	activated leukocyte cell adhesion molecule a [Source:NCBI gene;Acc:30194]	TRUE	FALSE
chr8	29279088	chr8-29279088	T	A	0.576	0.0628	Intron	0	ENSCHAG00000008774	alcama	protein_coding	activated leukocyte cell adhesion molecule a [Source:NCBI gene;Acc:30194]	TRUE	FALSE
chr8	29285376	chr8-29285376	G	A	0.552	0.1048	Intron	0	ENSCHAG00000009316	cblb	protein_coding	Cbl proto-oncogene B, E3 ubiquitin protein ligase [Source:ZFIN;Acc:ZDB-GENE-030616-417]	TRUE	FALSE
chr8	29288419	chr8-29288419	G	A	0.6393	0.0396	Intron	0	ENSCHAG00000009316	cblb	protein_coding	Cbl proto-oncogene B, E3 ubiquitin protein ligase [Source:ZFIN;Acc:ZDB-GENE-030616-417]	TRUE	FALSE
chr8	29288447	chr8-29288447	G	T	0.6145	0.0735	Intron	0	ENSCHAG00000009316	cblb	protein_coding	Cbl proto-oncogene B, E3 ubiquitin protein ligase [Source:ZFIN;Acc:ZDB-GENE-030616-417]	TRUE	FALSE
chr8	29288493	chr8-29288493	C	T	0.6285	0.046	Intron	0	ENSCHAG00000009316	cblb	protein_coding	Cbl proto-oncogene B, E3 ubiquitin protein ligase [Source:ZFIN;Acc:ZDB-GENE-030616-417]	TRUE	FALSE
chr8	29293380	chr8-29293380	T	G	0.6703	0.0261	Intron	0	ENSCHAG00000009316	cblb	protein_coding	Cbl proto-oncogene B, E3 ubiquitin protein ligase [Source:ZFIN;Acc:ZDB-GENE-030616-417]	TRUE	FALSE
chr8	29294413	chr8-29294413	C	G	0.5742	0.182	Intron	0	ENSCHAG00000009316	cblb	protein_coding	Cbl proto-oncogene B, E3 ubiquitin protein ligase [Source:ZFIN;Acc:ZDB-GENE-030616-417]	TRUE	FALSE
chr8	29294930	chr8-29294930	G	A	0.6196	0.0268	Intron	0	ENSCHAG00000009316	cblb	protein_coding	Cbl proto-oncogene B, E3 ubiquitin protein ligase [Source:ZFIN;Acc:ZDB-GENE-030616-417]	TRUE	FALSE
chr8	29296349	chr8-29296349	G	A	0.5523	0.0143	Intron	0	ENSCHAG00000009316	cblb	protein_coding	Cbl proto-oncogene B, E3 ubiquitin protein ligase [Source:ZFIN;Acc:ZDB-GENE-030616-417]	TRUE	FALSE
chr8	29299190	chr8-29299190	G	T	0.6733	0.1244	Intron	0	ENSCHAG00000009316	cblb	protein_coding	Cbl proto-oncogene B, E3 ubiquitin protein ligase [Source:ZFIN;Acc:ZDB-GENE-030616-417]	TRUE	FALSE
chr8	29301167	chr8-29301167	T	C	0.5664	0.0134	Intron	0	ENSCHAG00000009316	cblb	protein_coding	Cbl proto-oncogene B, E3 ubiquitin protein ligase [Source:ZFIN;Acc:ZDB-GENE-030616-417]	TRUE	FALSE
chr8	29301549	chr8-29301549	A	G	0.6715	0.1741	Intron	0	ENSCHAG00000009316	cblb	protein_coding	Cbl proto-oncogene B, E3 ubiquitin protein ligase [Source:ZFIN;Acc:ZDB-GENE-030616-417]	TRUE	FALSE
chr8	29305523	chr8-29305523	A	C	0.6163	0.1081	Intron	0	ENSCHAG00000009316	cblb	protein_coding	Cbl proto-oncogene B, E3 ubiquitin protein ligase [Source:ZFIN;Acc:ZDB-GENE-030616-417]	TRUE	FALSE
chr8	29312717	chr8-29312717	G	C	0.6001	0.095	Intron	0	ENSCHAG00000009316	cblb	protein_coding	Cbl proto-oncogene B, E3 ubiquitin protein ligase [Source:ZFIN;Acc:ZDB-GENE-030616-417]	TRUE	FALSE
chr8	29315806	chr8-29315806	G	A	0.6282	0.0306	Intron	0	ENSCHAG00000009316	cblb	protein_coding	Cbl proto-oncogene B, E3 ubiquitin protein ligase [Source:ZFIN;Acc:ZDB-GENE-030616-417]	TRUE	FALSE
chr8	29317201	chr8-29317201	G	A	0.595	0.0676	Intron	0	ENSCHAG00000009316	cblb	protein_coding	Cbl proto-oncogene B, E3 ubiquitin protein ligase [Source:ZFIN;Acc:ZDB-GENE-030616-417]	TRUE	FALSE
chr8	29317353	chr8-29317353	C	G	0.5702	0.0674	Intron	0	ENSCHAG00000009316	cblb	protein_coding	Cbl proto-oncogene B, E3 ubiquitin protein ligase [Source:ZFIN;Acc:ZDB-GENE-030616-417]	TRUE	FALSE
chr8	29318134	chr8-29318134	G	T	0.6569	0.083	Intron	0	ENSCHAG00000009316	cblb	protein_coding	Cbl proto-oncogene B, E3 ubiquitin protein ligase [Source:ZFIN;Acc:ZDB-GENE-030616-417]	TRUE	FALSE
chr8	29318209	chr8-29318209	T	G	0.5563	0.0161	Intron	0	ENSCHAG00000009316	cblb	protein_coding	Cbl proto-oncogene B, E3 ubiquitin protein ligase [Source:ZFIN;Acc:ZDB-GENE-030616-417]	TRUE	FALSE
chr8	29318236	chr8-29318236	A	C	0.5635	0.0665	Intron	0	ENSCHAG00000009316	cblb	protein_coding	Cbl proto-oncogene B, E3 ubiquitin protein ligase [Source:ZFIN;Acc:ZDB-GENE-030616-417]	TRUE	FALSE
chr8	29319942	chr8-29319942	A	G	0.592	0.0914	Intron	0	ENSCHAG00000009316	cblb	protein_coding	Cbl proto-oncogene B, E3 ubiquitin protein ligase [Source:ZFIN;Acc:ZDB-GENE-030616-417]	TRUE	FALSE
chr8	29320163	chr8-29320163	A	G	0.5791	0.066	Intron	0	ENSCHAG00000009316	cblb	protein_coding	Cbl proto-oncogene B, E3 ubiquitin protein ligase [Source:ZFIN;Acc:ZDB-GENE-030616-417]	TRUE	FALSE
chr8	29323936	chr8-29323936	C	G	0.5576	0.1091	Intron	0	ENSCHAG00000009316	cblb	protein_coding	Cbl proto-oncogene B, E3 ubiquitin protein ligase [Source:ZFIN;Acc:ZDB-GENE-030616-417]	TRUE	FALSE
chr8	29333187	chr8-29333187	G	A	0.5654	0.0403	Intron	0	ENSCHAG00000009316	cblb	protein_coding	Cbl proto-oncogene B, E3 ubiquitin protein ligase [Source:ZFIN;Acc:ZDB-GENE-030616-417]	TRUE	FALSE
chr8	29333480	chr8-29333480	T	C	0.5739	0.1087	Intron	0	ENSCHAG00000009316	cblb	protein_coding	Cbl proto-oncogene B, E3 ubiquitin protein ligase [Source:ZFIN;Acc:ZDB-GENE-030616-417]	TRUE	FALSE
chr8	29333750	chr8-29333750	T	A	0.6097	0.1151	Intron	0	ENSCHAG00000009316	cblb	protein_coding	Cbl proto-oncogene B, E3 ubiquitin protein ligase [Source:ZFIN;Acc:ZDB-GENE-030616-417]	TRUE	FALSE
chr8	29333785	chr8-29333785	C	T	0.6374	0.1385	Intron	0	ENSCHAG00000009316	cblb	protein_coding	Cbl proto-oncogene B, E3 ubiquitin protein ligase [Source:ZFIN;Acc:ZDB-GENE-030616-417]	TRUE	FALSE
chr8	29334325	chr8-29334325	G	A	0.6025	0.0483	Intron	0	ENSCHAG00000009316	cblb	protein_coding	Cbl proto-oncogene B, E3 ubiquitin protein ligase [Source:ZFIN;Acc:ZDB-GENE-030616-417]	TRUE	FALSE
chr8	29334371	chr8-29334371	T	C	0.6547	0.0168	Intron	0	ENSCHAG00000009316	cblb	protein_coding	Cbl proto-oncogene B, E3 ubiquitin protein ligase [Source:ZFIN;Acc:ZDB-GENE-030616-417]	TRUE	FALSE
chr8	29334689	chr8-29334689	A	C	0.6182	0.0298	Intron	0	ENSCHAG00000009316	cblb	protein_coding	Cbl proto-oncogene B, E3 ubiquitin protein ligase [Source:ZFIN;Acc:ZDB-GENE-030616-417]	TRUE	FALSE
chr8	29334893	chr8-29334893	A	C	0.5766	0.0401	Intron	0	ENSCHAG00000009316	cblb	protein_coding	Cbl proto-oncogene B, E3 ubiquitin protein ligase [Source:ZFIN;Acc:ZDB-GENE-030616-417]	TRUE	FALSE
chr8	29334919	chr8-29334919	T	G	0.6331	0.0001	Intron	0	ENSCHAG00000009316	cblb	protein_coding	Cbl proto-oncogene B, E3 ubiquitin protein ligase [Source:ZFIN;Acc:ZDB-GENE-030616-417]	TRUE	FALSE
chr8	29335779	chr8-29335779	T	A	0.6451	0.016	Intron	0	ENSCHAG00000009316	cblb	protein_coding	Cbl proto-oncogene B, E3 ubiquitin protein ligase [Source:ZFIN;Acc:ZDB-GENE-030616-417]	TRUE	FALSE
chr8	29335806	chr8-29335806	T	C	0.6159	0.0185	Intron	0	ENSCHAG00000009316	cblb	protein_coding	Cbl proto-oncogene B, E3 ubiquitin protein ligase [Source:ZFIN;Acc:ZDB-GENE-030616-417]	TRUE	FALSE
chr8	29336540	chr8-29336540	C	T	0.6737	0.0191	Intron	0	ENSCHAG00000009316	cblb	protein_coding	Cbl proto-oncogene B, E3 ubiquitin protein ligase [Source:ZFIN;Acc:ZDB-GENE-030616-417]	TRUE	FALSE
chr8	29337037	chr8-29337037	G	T	0.5524	0.1001	Intron	0	ENSCHAG00000009316	cblb	protein_coding	Cbl proto-oncogene B, E3 ubiquitin protein ligase [Source:ZFIN;Acc:ZDB-GENE-030616-417]	TRUE	FALSE
chr8	29337505	chr8-29337505	C	A	0.6066	0.0001	Intron	0	ENSCHAG00000009316	cblb	protein_coding	Cbl proto-oncogene B, E3 ubiquitin protein ligase [Source:ZFIN;Acc:ZDB-GENE-030616-417]	TRUE	FALSE
chr8	29338146	chr8-29338146	A	T	0.5648	0.0965	Intron	0	ENSCHAG00000009316	cblb	protein_coding	Cbl proto-oncogene B, E3 ubiquitin protein ligase [Source:ZFIN;Acc:ZDB-GENE-030616-417]	TRUE	FALSE
chr8	29340719	chr8-29340719	C	A	0.5726	0.0187	Intron	0	ENSCHAG00000009316	cblb	protein_coding	Cbl proto-oncogene B, E3 ubiquitin protein ligase [Source:ZFIN;Acc:ZDB-GENE-030616-417]	TRUE	FALSE
chr8	29355934	chr8-29355934	T	C	0.5692	0.0392	Upstream	3355	ENSCHAG00000009316	cblb	protein_coding	Cbl proto-oncogene B, E3 ubiquitin protein ligase [Source:ZFIN;Acc:ZDB-GENE-030616-417]	TRUE	FALSE
chr8	29410519	chr8-29410519	C	G	0.5807	0.0357	Upstream	1008	ENSCHAG00000009644	bbx	protein_coding	BBX high mobility group box domain containing [Source:ZFIN;Acc:ZDB-GENE-091204-306]	TRUE	FALSE
chr8	29415529	chr8-29415529	A	C	0.5686	0.0648	FiveUTR	0	ENSCHAG00000009644	bbx	protein_coding	BBX high mobility group box domain containing [Source:ZFIN;Acc:ZDB-GENE-091204-306]	TRUE	FALSE
chr8	29417807	chr8-29417807	C	G	0.5524	0.0894	NA	0	ENSCHAG00000009644	bbx	protein_coding	BBX high mobility group box domain containing [Source:ZFIN;Acc:ZDB-GENE-091204-306]	TRUE	FALSE
chr8	29420168	chr8-29420168	C	T	0.5983	0.0372	Intron	0	ENSCHAG00000009644	bbx	protein_coding	BBX high mobility group box domain containing [Source:ZFIN;Acc:ZDB-GENE-091204-306]	TRUE	FALSE
chr8	29420585	chr8-29420585	G	C	0.5696	0.0282	Syn	0	ENSCHAG00000009644	bbx	protein_coding	BBX high mobility group box domain containing [Source:ZFIN;Acc:ZDB-GENE-091204-306]	TRUE	FALSE
chr8	29421910	chr8-29421910	C	A	0.6115	0.0089	NonSyn	0	ENSCHAG00000009644	bbx	protein_coding	BBX high mobility group box domain containing [Source:ZFIN;Acc:ZDB-GENE-091204-306]	TRUE	FALSE
chr8	29433864	chr8-29433864	T	G	0.5824	0.08	Upstream	624	ENSCHAG00000009660	riox2	protein_coding	ribosomal oxygenase 2 [Source:ZFIN;Acc:ZDB-GENE-040426-1283]	TRUE	FALSE
chr8	29456335	chr8-29456335	A	G	0.5619	0.0792	NonSyn	0	ENSCHAG00000009670		protein_coding		TRUE	FALSE
chr8	29456336	chr8-29456336	G	A	0.566	0.079	Syn	0	ENSCHAG00000009670		protein_coding		TRUE	FALSE
chr8	29462078	chr8-29462078	T	A	0.6129	0.0687	Intergenic	5151	ENSCHAG00000009670		protein_coding		TRUE	FALSE
chr8	29462217	chr8-29462217	G	A	0.5508	0.0907	Intergenic	5290	ENSCHAG00000009670		protein_coding		TRUE	FALSE
chr8	29463722	chr8-29463722	C	T	0.575	0.0348	Intergenic	6795	ENSCHAG00000009670		protein_coding		TRUE	FALSE
chr8	29465621	chr8-29465621	G	A	0.6881	0.0546	Intergenic	8694	ENSCHAG00000009670		protein_coding		TRUE	FALSE
chr8	29465931	chr8-29465931	C	A	0.6551	0.0842	Intergenic	9004	ENSCHAG00000009670		protein_coding		TRUE	FALSE
chr8	29465932	chr8-29465932	G	A	0.6385	0.1045	Intergenic	9005	ENSCHAG00000009670		protein_coding		TRUE	FALSE
chr8	29466178	chr8-29466178	A	T	0.5702	0.0707	Intergenic	9251	ENSCHAG00000009670		protein_coding		TRUE	FALSE
chr8	29466185	chr8-29466185	T	C	0.6004	0.0785	Intergenic	9258	ENSCHAG00000009670		protein_coding		TRUE	FALSE
chr8	29467045	chr8-29467045	A	T	0.681	0.0495	Intergenic	10118	ENSCHAG00000009670		protein_coding		TRUE	FALSE
chr8	29467939	chr8-29467939	A	G	0.5588	0.034	Intergenic	11012	ENSCHAG00000009670		protein_coding		TRUE	FALSE
chr8	29467986	chr8-29467986	A	C	0.555	0.04	Intergenic	11059	ENSCHAG00000009670		protein_coding		TRUE	FALSE
chr8	29469239	chr8-29469239	G	C	0.5735	0.014	Intergenic	11685	ENSCHAG00000009712	SIM2	protein_coding	SIM bHLH transcription factor 2 [Source:HGNC Symbol;Acc:HGNC:10883]	TRUE	FALSE
chr8	29469340	chr8-29469340	C	A	0.7057	0.109	Intergenic	11584	ENSCHAG00000009712	SIM2	protein_coding	SIM bHLH transcription factor 2 [Source:HGNC Symbol;Acc:HGNC:10883]	TRUE	FALSE
chr8	29469719	chr8-29469719	T	C	0.598	0.0086	Intergenic	11205	ENSCHAG00000009712	SIM2	protein_coding	SIM bHLH transcription factor 2 [Source:HGNC Symbol;Acc:HGNC:10883]	TRUE	FALSE
chr8	29469722	chr8-29469722	G	C	0.5692	0.0265	Intergenic	11202	ENSCHAG00000009712	SIM2	protein_coding	SIM bHLH transcription factor 2 [Source:HGNC Symbol;Acc:HGNC:10883]	TRUE	FALSE
chr8	29471150	chr8-29471150	C	G	0.6524	0.0657	Intergenic	9774	ENSCHAG00000009712	SIM2	protein_coding	SIM bHLH transcription factor 2 [Source:HGNC Symbol;Acc:HGNC:10883]	TRUE	FALSE
chr8	29471552	chr8-29471552	G	A	0.6454	0.0833	Intergenic	9372	ENSCHAG00000009712	SIM2	protein_coding	SIM bHLH transcription factor 2 [Source:HGNC Symbol;Acc:HGNC:10883]	TRUE	FALSE
chr8	29471590	chr8-29471590	C	G	0.5905	0.0998	Intergenic	9334	ENSCHAG00000009712	SIM2	protein_coding	SIM bHLH transcription factor 2 [Source:HGNC Symbol;Acc:HGNC:10883]	TRUE	FALSE
chr8	29473100	chr8-29473100	A	G	0.6475	0.0579	Intergenic	7824	ENSCHAG00000009712	SIM2	protein_coding	SIM bHLH transcription factor 2 [Source:HGNC Symbol;Acc:HGNC:10883]	TRUE	FALSE
chr8	29473622	chr8-29473622	C	A	0.6145	0.0117	Intergenic	7302	ENSCHAG00000009712	SIM2	protein_coding	SIM bHLH transcription factor 2 [Source:HGNC Symbol;Acc:HGNC:10883]	TRUE	FALSE
chr8	29473717	chr8-29473717	A	G	0.5755	0.0093	Intergenic	7207	ENSCHAG00000009712	SIM2	protein_coding	SIM bHLH transcription factor 2 [Source:HGNC Symbol;Acc:HGNC:10883]	TRUE	FALSE
chr8	29473806	chr8-29473806	G	A	0.5968	0.0579	Intergenic	7118	ENSCHAG00000009712	SIM2	protein_coding	SIM bHLH transcription factor 2 [Source:HGNC Symbol;Acc:HGNC:10883]	TRUE	FALSE
chr8	29473813	chr8-29473813	A	G	0.6702	0.024	Intergenic	7111	ENSCHAG00000009712	SIM2	protein_coding	SIM bHLH transcription factor 2 [Source:HGNC Symbol;Acc:HGNC:10883]	TRUE	FALSE
chr8	29474099	chr8-29474099	A	G	0.5804	0.1046	Intergenic	6825	ENSCHAG00000009712	SIM2	protein_coding	SIM bHLH transcription factor 2 [Source:HGNC Symbol;Acc:HGNC:10883]	TRUE	FALSE
chr8	29474124	chr8-29474124	A	T	0.6339	0.0515	Intergenic	6800	ENSCHAG00000009712	SIM2	protein_coding	SIM bHLH transcription factor 2 [Source:HGNC Symbol;Acc:HGNC:10883]	TRUE	FALSE
chr8	29474371	chr8-29474371	C	T	0.6043	0.04	Intergenic	6553	ENSCHAG00000009712	SIM2	protein_coding	SIM bHLH transcription factor 2 [Source:HGNC Symbol;Acc:HGNC:10883]	TRUE	FALSE
chr8	29474524	chr8-29474524	C	A	0.6097	0.0613	Intergenic	6400	ENSCHAG00000009712	SIM2	protein_coding	SIM bHLH transcription factor 2 [Source:HGNC Symbol;Acc:HGNC:10883]	TRUE	FALSE
chr8	29478499	chr8-29478499	A	G	0.5765	0.0608	Upstream	2425	ENSCHAG00000009712	SIM2	protein_coding	SIM bHLH transcription factor 2 [Source:HGNC Symbol;Acc:HGNC:10883]	TRUE	FALSE
chr8	29541834	chr8-29541834	T	C	0.5649	0.0582	Intron	0	ENSCHAG00000009894	pigp	protein_coding	phosphatidylinositol glycan anchor biosynthesis, class P [Source:ZFIN;Acc:ZDB-GENE-030131-4041]	TRUE	FALSE
chr8	29542672	chr8-29542672	G	T	0.5611	0.0308	Upstream	591	ENSCHAG00000009894	pigp	protein_coding	phosphatidylinositol glycan anchor biosynthesis, class P [Source:ZFIN;Acc:ZDB-GENE-030131-4041]	TRUE	FALSE
chr8	29548593	chr8-29548593	C	T	0.6219	0.0458	Intron	0	ENSCHAG00000009915	TTC3	protein_coding	tetratricopeptide repeat domain 3 [Source:HGNC Symbol;Acc:HGNC:12393]	TRUE	FALSE
chr8	29550041	chr8-29550041	G	A	0.5648	0.0341	Intron	0	ENSCHAG00000009915	TTC3	protein_coding	tetratricopeptide repeat domain 3 [Source:HGNC Symbol;Acc:HGNC:12393]	TRUE	FALSE
chr8	29550044	chr8-29550044	T	A	0.578	0.0052	Intron	0	ENSCHAG00000009915	TTC3	protein_coding	tetratricopeptide repeat domain 3 [Source:HGNC Symbol;Acc:HGNC:12393]	TRUE	FALSE
chr8	29550378	chr8-29550378	C	T	0.5579	0.1126	Intron	0	ENSCHAG00000009915	TTC3	protein_coding	tetratricopeptide repeat domain 3 [Source:HGNC Symbol;Acc:HGNC:12393]	TRUE	FALSE
chr8	29552035	chr8-29552035	G	A	0.6239	0.0706	Intron	0	ENSCHAG00000009915	TTC3	protein_coding	tetratricopeptide repeat domain 3 [Source:HGNC Symbol;Acc:HGNC:12393]	TRUE	FALSE
chr8	29552864	chr8-29552864	C	T	0.5932	0.0292	Intron	0	ENSCHAG00000009915	TTC3	protein_coding	tetratricopeptide repeat domain 3 [Source:HGNC Symbol;Acc:HGNC:12393]	TRUE	FALSE
chr8	29554704	chr8-29554704	C	A	0.5903	0.1005	Intron	0	ENSCHAG00000009915	TTC3	protein_coding	tetratricopeptide repeat domain 3 [Source:HGNC Symbol;Acc:HGNC:12393]	TRUE	FALSE
chr8	29558266	chr8-29558266	A	C	0.5546	0.0119	NA	0	ENSCHAG00000009915	TTC3	protein_coding	tetratricopeptide repeat domain 3 [Source:HGNC Symbol;Acc:HGNC:12393]	TRUE	FALSE
chr8	29558489	chr8-29558489	T	C	0.5951	0.0727	Intron	0	ENSCHAG00000009915	TTC3	protein_coding	tetratricopeptide repeat domain 3 [Source:HGNC Symbol;Acc:HGNC:12393]	TRUE	FALSE
chr8	29558697	chr8-29558697	G	A	0.5538	0.0813	Intron	0	ENSCHAG00000009915	TTC3	protein_coding	tetratricopeptide repeat domain 3 [Source:HGNC Symbol;Acc:HGNC:12393]	TRUE	FALSE
chr8	29558773	chr8-29558773	T	G	0.5871	0.0747	Intron	0	ENSCHAG00000009915	TTC3	protein_coding	tetratricopeptide repeat domain 3 [Source:HGNC Symbol;Acc:HGNC:12393]	TRUE	FALSE
chr8	29558906	chr8-29558906	T	G	0.5699	0.0397	Intron	0	ENSCHAG00000009915	TTC3	protein_coding	tetratricopeptide repeat domain 3 [Source:HGNC Symbol;Acc:HGNC:12393]	TRUE	FALSE
chr8	29559265	chr8-29559265	C	T	0.6462	0.0459	Intron	0	ENSCHAG00000009915	TTC3	protein_coding	tetratricopeptide repeat domain 3 [Source:HGNC Symbol;Acc:HGNC:12393]	TRUE	FALSE
chr8	29561791	chr8-29561791	T	C	0.5724	0.02	Intron	0	ENSCHAG00000009915	TTC3	protein_coding	tetratricopeptide repeat domain 3 [Source:HGNC Symbol;Acc:HGNC:12393]	TRUE	FALSE
chr8	29562323	chr8-29562323	T	A	0.5583	0.0977	Intron	0	ENSCHAG00000009915	TTC3	protein_coding	tetratricopeptide repeat domain 3 [Source:HGNC Symbol;Acc:HGNC:12393]	TRUE	FALSE
chr8	29567475	chr8-29567475	G	A	0.6632	0.1017	Intron	0	ENSCHAG00000009915	TTC3	protein_coding	tetratricopeptide repeat domain 3 [Source:HGNC Symbol;Acc:HGNC:12393]	TRUE	FALSE
chr8	29567571	chr8-29567571	A	T	0.6417	0.1699	Intron	0	ENSCHAG00000009915	TTC3	protein_coding	tetratricopeptide repeat domain 3 [Source:HGNC Symbol;Acc:HGNC:12393]	TRUE	FALSE
chr8	29568587	chr8-29568587	T	C	0.6246	0.0744	Syn	0	ENSCHAG00000009915	TTC3	protein_coding	tetratricopeptide repeat domain 3 [Source:HGNC Symbol;Acc:HGNC:12393]	TRUE	FALSE
chr8	29569053	chr8-29569053	A	G	0.6167	0.0438	NonSyn	0	ENSCHAG00000009915	TTC3	protein_coding	tetratricopeptide repeat domain 3 [Source:HGNC Symbol;Acc:HGNC:12393]	TRUE	FALSE
chr8	29569468	chr8-29569468	G	C	0.6104	0.0756	NonSyn	0	ENSCHAG00000009915	TTC3	protein_coding	tetratricopeptide repeat domain 3 [Source:HGNC Symbol;Acc:HGNC:12393]	TRUE	FALSE
chr8	29571806	chr8-29571806	G	T	0.6267	0.018	Intron	0	ENSCHAG00000009915	TTC3	protein_coding	tetratricopeptide repeat domain 3 [Source:HGNC Symbol;Acc:HGNC:12393]	TRUE	FALSE
chr8	29571830	chr8-29571830	A	G	0.6247	0.0338	Intron	0	ENSCHAG00000009915	TTC3	protein_coding	tetratricopeptide repeat domain 3 [Source:HGNC Symbol;Acc:HGNC:12393]	TRUE	FALSE
chr8	29572257	chr8-29572257	G	A	0.5678	0.106	Intron	0	ENSCHAG00000009915	TTC3	protein_coding	tetratricopeptide repeat domain 3 [Source:HGNC Symbol;Acc:HGNC:12393]	TRUE	FALSE
chr8	29572261	chr8-29572261	G	T	0.6055	0.1003	Intron	0	ENSCHAG00000009915	TTC3	protein_coding	tetratricopeptide repeat domain 3 [Source:HGNC Symbol;Acc:HGNC:12393]	TRUE	FALSE
chr8	29572530	chr8-29572530	A	T	0.6083	0.0005	Intron	0	ENSCHAG00000009915	TTC3	protein_coding	tetratricopeptide repeat domain 3 [Source:HGNC Symbol;Acc:HGNC:12393]	TRUE	FALSE
chr8	29572647	chr8-29572647	C	T	0.6109	0.0326	Intron	0	ENSCHAG00000009915	TTC3	protein_coding	tetratricopeptide repeat domain 3 [Source:HGNC Symbol;Acc:HGNC:12393]	TRUE	FALSE
chr8	29572696	chr8-29572696	T	A	0.6173	0.0201	Intron	0	ENSCHAG00000009915	TTC3	protein_coding	tetratricopeptide repeat domain 3 [Source:HGNC Symbol;Acc:HGNC:12393]	TRUE	FALSE
chr8	29574607	chr8-29574607	A	G	0.5792	0.0054	Syn	0	ENSCHAG00000009915	TTC3	protein_coding	tetratricopeptide repeat domain 3 [Source:HGNC Symbol;Acc:HGNC:12393]	TRUE	FALSE
chr8	29575761	chr8-29575761	A	C	0.6204	0.0318	ThreeUTR	0	ENSCHAG00000009915	TTC3	protein_coding	tetratricopeptide repeat domain 3 [Source:HGNC Symbol;Acc:HGNC:12393]	TRUE	FALSE
chr8	29578969	chr8-29578969	T	C	0.6411	0.0193	Downstream	0	ENSCHAG00000010054		lncRNA		TRUE	FALSE
chr8	29578974	chr8-29578974	T	C	0.7133	0.0462	Downstream	0	ENSCHAG00000010054		lncRNA		TRUE	FALSE
chr8	29580441	chr8-29580441	C	T	0.6547	0.0429	Upstream	135	ENSCHAG00000010054		lncRNA		TRUE	FALSE
chr8	29580456	chr8-29580456	A	G	0.5573	0.051	Upstream	150	ENSCHAG00000010054		lncRNA		TRUE	FALSE
chr8	29580692	chr8-29580692	T	C	0.5775	0.0211	Upstream	386	ENSCHAG00000010054		lncRNA		TRUE	FALSE
chr8	29581105	chr8-29581105	C	A	0.5669	0.0325	Upstream	799	ENSCHAG00000010054		lncRNA		TRUE	FALSE
chr8	29581183	chr8-29581183	T	C	0.6463	0.0619	Upstream	877	ENSCHAG00000010054		lncRNA		TRUE	FALSE
chr8	29581185	chr8-29581185	A	G	0.6431	0.045	Upstream	879	ENSCHAG00000010054		lncRNA		TRUE	FALSE
chr8	29581302	chr8-29581302	A	T	0.6761	0.0039	Upstream	996	ENSCHAG00000010054		lncRNA		TRUE	FALSE
chr8	29582237	chr8-29582237	T	G	0.6025	0.107	Upstream	1931	ENSCHAG00000010054		lncRNA		TRUE	FALSE
chr8	29582646	chr8-29582646	G	C	0.6558	0.0836	Upstream	1581	ENSCHAG00000010069	vps26c	protein_coding	VPS26 endosomal protein sorting factor C [Source:NCBI gene;Acc:105896785]	TRUE	FALSE
chr8	29582675	chr8-29582675	G	C	0.5946	0.0349	Upstream	1552	ENSCHAG00000010069	vps26c	protein_coding	VPS26 endosomal protein sorting factor C [Source:NCBI gene;Acc:105896785]	TRUE	FALSE
chr8	29583347	chr8-29583347	C	T	0.5602	0.0217	Upstream	880	ENSCHAG00000010069	vps26c	protein_coding	VPS26 endosomal protein sorting factor C [Source:NCBI gene;Acc:105896785]	TRUE	FALSE
chr8	29583450	chr8-29583450	T	C	0.578	0.0124	Upstream	777	ENSCHAG00000010069	vps26c	protein_coding	VPS26 endosomal protein sorting factor C [Source:NCBI gene;Acc:105896785]	TRUE	FALSE
chr8	29583461	chr8-29583461	A	G	0.593	0.0104	Upstream	766	ENSCHAG00000010069	vps26c	protein_coding	VPS26 endosomal protein sorting factor C [Source:NCBI gene;Acc:105896785]	TRUE	FALSE
chr8	29583630	chr8-29583630	G	A	0.5982	0.0764	Upstream	597	ENSCHAG00000010069	vps26c	protein_coding	VPS26 endosomal protein sorting factor C [Source:NCBI gene;Acc:105896785]	TRUE	FALSE
chr8	29583907	chr8-29583907	C	T	0.635	0.0419	Upstream	320	ENSCHAG00000010069	vps26c	protein_coding	VPS26 endosomal protein sorting factor C [Source:NCBI gene;Acc:105896785]	TRUE	FALSE
chr8	29583965	chr8-29583965	G	A	0.6248	0.0603	Upstream	262	ENSCHAG00000010069	vps26c	protein_coding	VPS26 endosomal protein sorting factor C [Source:NCBI gene;Acc:105896785]	TRUE	FALSE
chr8	29585201	chr8-29585201	T	A	0.5949	0.1064	Intron	0	ENSCHAG00000010069	vps26c	protein_coding	VPS26 endosomal protein sorting factor C [Source:NCBI gene;Acc:105896785]	TRUE	FALSE
chr8	29585203	chr8-29585203	C	T	0.5916	0.1077	Intron	0	ENSCHAG00000010069	vps26c	protein_coding	VPS26 endosomal protein sorting factor C [Source:NCBI gene;Acc:105896785]	TRUE	FALSE
chr8	29585205	chr8-29585205	G	A	0.5928	0.1012	Intron	0	ENSCHAG00000010069	vps26c	protein_coding	VPS26 endosomal protein sorting factor C [Source:NCBI gene;Acc:105896785]	TRUE	FALSE
chr8	29585840	chr8-29585840	A	T	0.5984	0.1122	Intron	0	ENSCHAG00000010069	vps26c	protein_coding	VPS26 endosomal protein sorting factor C [Source:NCBI gene;Acc:105896785]	TRUE	FALSE
chr8	29586538	chr8-29586538	C	A	0.6309	0.0649	Intron	0	ENSCHAG00000010069	vps26c	protein_coding	VPS26 endosomal protein sorting factor C [Source:NCBI gene;Acc:105896785]	TRUE	FALSE
chr8	29587227	chr8-29587227	C	T	0.633	0.0233	Syn	0	ENSCHAG00000010069	vps26c	protein_coding	VPS26 endosomal protein sorting factor C [Source:NCBI gene;Acc:105896785]	TRUE	FALSE
chr8	29587609	chr8-29587609	A	T	0.5623	0.0438	Syn	0	ENSCHAG00000010069	vps26c	protein_coding	VPS26 endosomal protein sorting factor C [Source:NCBI gene;Acc:105896785]	TRUE	FALSE
chr8	29587684	chr8-29587684	T	G	0.617	0.0248	Syn	0	ENSCHAG00000010069	vps26c	protein_coding	VPS26 endosomal protein sorting factor C [Source:NCBI gene;Acc:105896785]	TRUE	FALSE
chr8	29587939	chr8-29587939	T	G	0.5893	0.0282	Intron	0	ENSCHAG00000010069	vps26c	protein_coding	VPS26 endosomal protein sorting factor C [Source:NCBI gene;Acc:105896785]	TRUE	FALSE
chr8	29588524	chr8-29588524	C	A	0.5635	0.0564	Intron	0	ENSCHAG00000010069	vps26c	protein_coding	VPS26 endosomal protein sorting factor C [Source:NCBI gene;Acc:105896785]	TRUE	FALSE
chr8	29588876	chr8-29588876	G	A	0.5827	0.0837	Intron	0	ENSCHAG00000010069	vps26c	protein_coding	VPS26 endosomal protein sorting factor C [Source:NCBI gene;Acc:105896785]	TRUE	FALSE
chr8	29588931	chr8-29588931	C	G	0.6483	0.0514	Intron	0	ENSCHAG00000010069	vps26c	protein_coding	VPS26 endosomal protein sorting factor C [Source:NCBI gene;Acc:105896785]	TRUE	FALSE
chr8	29589064	chr8-29589064	T	A	0.6088	0.016	Intron	0	ENSCHAG00000010069	vps26c	protein_coding	VPS26 endosomal protein sorting factor C [Source:NCBI gene;Acc:105896785]	TRUE	FALSE
chr8	29589204	chr8-29589204	C	T	0.6389	0.0959	FiveUTR	0	ENSCHAG00000010069	vps26c	protein_coding	VPS26 endosomal protein sorting factor C [Source:NCBI gene;Acc:105896785]	TRUE	FALSE
chr8	29589269	chr8-29589269	G	C	0.6026	0.0901	FiveUTR	0	ENSCHAG00000010069	vps26c	protein_coding	VPS26 endosomal protein sorting factor C [Source:NCBI gene;Acc:105896785]	TRUE	FALSE
chr8	29589736	chr8-29589736	T	C	0.6348	0.096	Upstream	172	ENSCHAG00000010069	vps26c	protein_coding	VPS26 endosomal protein sorting factor C [Source:NCBI gene;Acc:105896785]	TRUE	FALSE
chr8	29590027	chr8-29590027	G	A	0.5977	0.0148	Upstream	463	ENSCHAG00000010069	vps26c	protein_coding	VPS26 endosomal protein sorting factor C [Source:NCBI gene;Acc:105896785]	TRUE	FALSE
chr8	29590083	chr8-29590083	C	G	0.6006	0.0172	Upstream	519	ENSCHAG00000010069	vps26c	protein_coding	VPS26 endosomal protein sorting factor C [Source:NCBI gene;Acc:105896785]	TRUE	FALSE
chr8	29590589	chr8-29590589	T	A	0.6407	0.0466	Upstream	1025	ENSCHAG00000010069	vps26c	protein_coding	VPS26 endosomal protein sorting factor C [Source:NCBI gene;Acc:105896785]	TRUE	FALSE
chr8	29590650	chr8-29590650	G	A	0.6461	0.1051	Upstream	1086	ENSCHAG00000010069	vps26c	protein_coding	VPS26 endosomal protein sorting factor C [Source:NCBI gene;Acc:105896785]	TRUE	FALSE
chr8	29590852	chr8-29590852	G	A	0.5675	0.1064	Upstream	1288	ENSCHAG00000010069	vps26c	protein_coding	VPS26 endosomal protein sorting factor C [Source:NCBI gene;Acc:105896785]	TRUE	FALSE
chr8	29591070	chr8-29591070	T	A	0.6416	0.0572	Upstream	1506	ENSCHAG00000010069	vps26c	protein_coding	VPS26 endosomal protein sorting factor C [Source:NCBI gene;Acc:105896785]	TRUE	FALSE
chr8	29591815	chr8-29591815	G	A	0.6415	0.0883	Upstream	2251	ENSCHAG00000010069	vps26c	protein_coding	VPS26 endosomal protein sorting factor C [Source:NCBI gene;Acc:105896785]	TRUE	FALSE
chr8	29592524	chr8-29592524	C	A	0.6511	0.0174	Upstream	2960	ENSCHAG00000010069	vps26c	protein_coding	VPS26 endosomal protein sorting factor C [Source:NCBI gene;Acc:105896785]	TRUE	FALSE
chr8	29592715	chr8-29592715	A	T	0.616	0.0857	Upstream	3151	ENSCHAG00000010069	vps26c	protein_coding	VPS26 endosomal protein sorting factor C [Source:NCBI gene;Acc:105896785]	TRUE	FALSE
chr8	29594002	chr8-29594002	G	A	0.6478	0.0345	Upstream	4438	ENSCHAG00000010069	vps26c	protein_coding	VPS26 endosomal protein sorting factor C [Source:NCBI gene;Acc:105896785]	TRUE	FALSE
chr8	29594519	chr8-29594519	C	G	0.6385	0.0079	Upstream	4439	ENSCHAG00000010166	KCNJ6	protein_coding	potassium inwardly rectifying channel subfamily J member 6 [Source:HGNC Symbol;Acc:HGNC:6267]	TRUE	FALSE
chr8	29595234	chr8-29595234	T	G	0.6092	0.0026	Downstream	3724	ENSCHAG00000010166	KCNJ6	protein_coding	potassium inwardly rectifying channel subfamily J member 6 [Source:HGNC Symbol;Acc:HGNC:6267]	TRUE	FALSE
chr8	29595289	chr8-29595289	T	C	0.5707	0.0338	Downstream	3669	ENSCHAG00000010166	KCNJ6	protein_coding	potassium inwardly rectifying channel subfamily J member 6 [Source:HGNC Symbol;Acc:HGNC:6267]	TRUE	FALSE
chr8	29596777	chr8-29596777	G	C	0.6026	0.0343	Downstream	2181	ENSCHAG00000010166	KCNJ6	protein_coding	potassium inwardly rectifying channel subfamily J member 6 [Source:HGNC Symbol;Acc:HGNC:6267]	TRUE	FALSE
chr8	29597140	chr8-29597140	G	A	0.63	0.0433	Downstream	1818	ENSCHAG00000010166	KCNJ6	protein_coding	potassium inwardly rectifying channel subfamily J member 6 [Source:HGNC Symbol;Acc:HGNC:6267]	TRUE	FALSE
chr8	29598542	chr8-29598542	G	A	0.6445	0.077	Downstream	416	ENSCHAG00000010166	KCNJ6	protein_coding	potassium inwardly rectifying channel subfamily J member 6 [Source:HGNC Symbol;Acc:HGNC:6267]	TRUE	FALSE
chr8	29599948	chr8-29599948	A	G	0.5592	0.0173	ThreeUTR	0	ENSCHAG00000010166	KCNJ6	protein_coding	potassium inwardly rectifying channel subfamily J member 6 [Source:HGNC Symbol;Acc:HGNC:6267]	TRUE	FALSE
chr8	29600059	chr8-29600059	G	A	0.5633	0.0287	Syn	0	ENSCHAG00000010166	KCNJ6	protein_coding	potassium inwardly rectifying channel subfamily J member 6 [Source:HGNC Symbol;Acc:HGNC:6267]	TRUE	FALSE
chr8	29600110	chr8-29600110	T	C	0.6269	0.0037	Syn	0	ENSCHAG00000010166	KCNJ6	protein_coding	potassium inwardly rectifying channel subfamily J member 6 [Source:HGNC Symbol;Acc:HGNC:6267]	TRUE	FALSE
chr8	29600176	chr8-29600176	G	A	0.5972	0.0064	Syn	0	ENSCHAG00000010166	KCNJ6	protein_coding	potassium inwardly rectifying channel subfamily J member 6 [Source:HGNC Symbol;Acc:HGNC:6267]	TRUE	FALSE
chr8	29600330	chr8-29600330	A	G	0.6646	0.031	NA	0	ENSCHAG00000010166	KCNJ6	protein_coding	potassium inwardly rectifying channel subfamily J member 6 [Source:HGNC Symbol;Acc:HGNC:6267]	TRUE	FALSE
chr8	29603126	chr8-29603126	T	C	0.6837	0.0315	Intron	0	ENSCHAG00000010166	KCNJ6	protein_coding	potassium inwardly rectifying channel subfamily J member 6 [Source:HGNC Symbol;Acc:HGNC:6267]	TRUE	FALSE
chr8	29603848	chr8-29603848	A	C	0.6493	0.0129	Intron	0	ENSCHAG00000010166	KCNJ6	protein_coding	potassium inwardly rectifying channel subfamily J member 6 [Source:HGNC Symbol;Acc:HGNC:6267]	TRUE	FALSE
chr8	29604115	chr8-29604115	C	T	0.6067	0.0642	Intron	0	ENSCHAG00000010166	KCNJ6	protein_coding	potassium inwardly rectifying channel subfamily J member 6 [Source:HGNC Symbol;Acc:HGNC:6267]	TRUE	FALSE
chr8	29604207	chr8-29604207	C	G	0.6144	0.0409	Intron	0	ENSCHAG00000010166	KCNJ6	protein_coding	potassium inwardly rectifying channel subfamily J member 6 [Source:HGNC Symbol;Acc:HGNC:6267]	TRUE	FALSE
chr8	29604422	chr8-29604422	G	C	0.6681	0.0299	Intron	0	ENSCHAG00000010166	KCNJ6	protein_coding	potassium inwardly rectifying channel subfamily J member 6 [Source:HGNC Symbol;Acc:HGNC:6267]	TRUE	FALSE
chr8	29605885	chr8-29605885	T	C	0.6579	0.0635	Intron	0	ENSCHAG00000010166	KCNJ6	protein_coding	potassium inwardly rectifying channel subfamily J member 6 [Source:HGNC Symbol;Acc:HGNC:6267]	TRUE	FALSE
chr8	29606345	chr8-29606345	T	G	0.583	0.049	Intron	0	ENSCHAG00000010166	KCNJ6	protein_coding	potassium inwardly rectifying channel subfamily J member 6 [Source:HGNC Symbol;Acc:HGNC:6267]	TRUE	FALSE
chr8	29607671	chr8-29607671	G	A	0.6496	0.0058	Syn	0	ENSCHAG00000010166	KCNJ6	protein_coding	potassium inwardly rectifying channel subfamily J member 6 [Source:HGNC Symbol;Acc:HGNC:6267]	TRUE	FALSE
chr8	29608100	chr8-29608100	A	G	0.7083	0.0577	Intron	0	ENSCHAG00000010166	KCNJ6	protein_coding	potassium inwardly rectifying channel subfamily J member 6 [Source:HGNC Symbol;Acc:HGNC:6267]	TRUE	FALSE
chr8	29608226	chr8-29608226	T	G	0.7175	0.146	Intron	0	ENSCHAG00000010166	KCNJ6	protein_coding	potassium inwardly rectifying channel subfamily J member 6 [Source:HGNC Symbol;Acc:HGNC:6267]	TRUE	FALSE
chr8	29608989	chr8-29608989	C	T	0.6244	0.0456	Intron	0	ENSCHAG00000010166	KCNJ6	protein_coding	potassium inwardly rectifying channel subfamily J member 6 [Source:HGNC Symbol;Acc:HGNC:6267]	TRUE	FALSE
chr8	29609962	chr8-29609962	C	T	0.6281	0.0299	Intron	0	ENSCHAG00000010166	KCNJ6	protein_coding	potassium inwardly rectifying channel subfamily J member 6 [Source:HGNC Symbol;Acc:HGNC:6267]	TRUE	FALSE
chr8	29610206	chr8-29610206	C	T	0.6446	0.002	Intron	0	ENSCHAG00000010166	KCNJ6	protein_coding	potassium inwardly rectifying channel subfamily J member 6 [Source:HGNC Symbol;Acc:HGNC:6267]	TRUE	FALSE
chr8	29610431	chr8-29610431	A	G	0.6354	0.0466	Intron	0	ENSCHAG00000010166	KCNJ6	protein_coding	potassium inwardly rectifying channel subfamily J member 6 [Source:HGNC Symbol;Acc:HGNC:6267]	TRUE	FALSE
chr8	29610443	chr8-29610443	T	A	0.5754	0.019	Intron	0	ENSCHAG00000010166	KCNJ6	protein_coding	potassium inwardly rectifying channel subfamily J member 6 [Source:HGNC Symbol;Acc:HGNC:6267]	TRUE	FALSE
chr8	29610594	chr8-29610594	A	C	0.602	0.0319	Intron	0	ENSCHAG00000010166	KCNJ6	protein_coding	potassium inwardly rectifying channel subfamily J member 6 [Source:HGNC Symbol;Acc:HGNC:6267]	TRUE	FALSE
chr8	29610853	chr8-29610853	G	C	0.665	0.108	Intron	0	ENSCHAG00000010166	KCNJ6	protein_coding	potassium inwardly rectifying channel subfamily J member 6 [Source:HGNC Symbol;Acc:HGNC:6267]	TRUE	FALSE
chr8	29610976	chr8-29610976	C	G	0.6118	0.0174	Intron	0	ENSCHAG00000010166	KCNJ6	protein_coding	potassium inwardly rectifying channel subfamily J member 6 [Source:HGNC Symbol;Acc:HGNC:6267]	TRUE	FALSE
chr8	29611600	chr8-29611600	T	G	0.639	0.0186	Intron	0	ENSCHAG00000010166	KCNJ6	protein_coding	potassium inwardly rectifying channel subfamily J member 6 [Source:HGNC Symbol;Acc:HGNC:6267]	TRUE	FALSE
chr8	29611702	chr8-29611702	A	C	0.6152	0.1255	Intron	0	ENSCHAG00000010166	KCNJ6	protein_coding	potassium inwardly rectifying channel subfamily J member 6 [Source:HGNC Symbol;Acc:HGNC:6267]	TRUE	FALSE
chr8	29611742	chr8-29611742	G	A	0.5567	0.1219	Intron	0	ENSCHAG00000010166	KCNJ6	protein_coding	potassium inwardly rectifying channel subfamily J member 6 [Source:HGNC Symbol;Acc:HGNC:6267]	TRUE	FALSE
chr8	29612422	chr8-29612422	A	G	0.6417	0.0756	Intron	0	ENSCHAG00000010166	KCNJ6	protein_coding	potassium inwardly rectifying channel subfamily J member 6 [Source:HGNC Symbol;Acc:HGNC:6267]	TRUE	FALSE
chr8	29612793	chr8-29612793	G	A	0.5581	0.1156	Intron	0	ENSCHAG00000010166	KCNJ6	protein_coding	potassium inwardly rectifying channel subfamily J member 6 [Source:HGNC Symbol;Acc:HGNC:6267]	TRUE	FALSE
chr8	29612838	chr8-29612838	A	C	0.5525	0.0408	Intron	0	ENSCHAG00000010166	KCNJ6	protein_coding	potassium inwardly rectifying channel subfamily J member 6 [Source:HGNC Symbol;Acc:HGNC:6267]	TRUE	FALSE
chr8	29613169	chr8-29613169	C	T	0.5973	0.0253	Intron	0	ENSCHAG00000010166	KCNJ6	protein_coding	potassium inwardly rectifying channel subfamily J member 6 [Source:HGNC Symbol;Acc:HGNC:6267]	TRUE	FALSE
chr8	29613458	chr8-29613458	G	A	0.6305	0.105	Intron	0	ENSCHAG00000010166	KCNJ6	protein_coding	potassium inwardly rectifying channel subfamily J member 6 [Source:HGNC Symbol;Acc:HGNC:6267]	TRUE	FALSE
chr8	29613599	chr8-29613599	G	T	0.6502	0.0864	Intron	0	ENSCHAG00000010166	KCNJ6	protein_coding	potassium inwardly rectifying channel subfamily J member 6 [Source:HGNC Symbol;Acc:HGNC:6267]	TRUE	FALSE
chr8	29614688	chr8-29614688	C	T	0.5546	0.0749	Intron	0	ENSCHAG00000010166	KCNJ6	protein_coding	potassium inwardly rectifying channel subfamily J member 6 [Source:HGNC Symbol;Acc:HGNC:6267]	TRUE	FALSE
chr8	29615459	chr8-29615459	A	G	0.654	0.0338	Intron	0	ENSCHAG00000010166	KCNJ6	protein_coding	potassium inwardly rectifying channel subfamily J member 6 [Source:HGNC Symbol;Acc:HGNC:6267]	TRUE	FALSE
chr8	29615862	chr8-29615862	A	G	0.5658	0.0027	Intron	0	ENSCHAG00000010166	KCNJ6	protein_coding	potassium inwardly rectifying channel subfamily J member 6 [Source:HGNC Symbol;Acc:HGNC:6267]	TRUE	FALSE
chr8	29616290	chr8-29616290	C	T	0.6112	0.0046	Intron	0	ENSCHAG00000010166	KCNJ6	protein_coding	potassium inwardly rectifying channel subfamily J member 6 [Source:HGNC Symbol;Acc:HGNC:6267]	TRUE	FALSE
chr8	29616611	chr8-29616611	C	T	0.5571	0.0516	Intron	0	ENSCHAG00000010166	KCNJ6	protein_coding	potassium inwardly rectifying channel subfamily J member 6 [Source:HGNC Symbol;Acc:HGNC:6267]	TRUE	FALSE
chr8	29617803	chr8-29617803	A	G	0.6065	0.0136	Intron	0	ENSCHAG00000010166	KCNJ6	protein_coding	potassium inwardly rectifying channel subfamily J member 6 [Source:HGNC Symbol;Acc:HGNC:6267]	TRUE	FALSE
chr8	29618288	chr8-29618288	A	G	0.6176	0.033	Intron	0	ENSCHAG00000010166	KCNJ6	protein_coding	potassium inwardly rectifying channel subfamily J member 6 [Source:HGNC Symbol;Acc:HGNC:6267]	TRUE	FALSE
chr8	29618496	chr8-29618496	C	T	0.5657	0.0637	Intron	0	ENSCHAG00000010166	KCNJ6	protein_coding	potassium inwardly rectifying channel subfamily J member 6 [Source:HGNC Symbol;Acc:HGNC:6267]	TRUE	FALSE
chr8	29619244	chr8-29619244	C	T	0.5685	0.0326	Intron	0	ENSCHAG00000010166	KCNJ6	protein_coding	potassium inwardly rectifying channel subfamily J member 6 [Source:HGNC Symbol;Acc:HGNC:6267]	TRUE	FALSE
chr8	29619246	chr8-29619246	C	A	0.569	0.0257	Intron	0	ENSCHAG00000010166	KCNJ6	protein_coding	potassium inwardly rectifying channel subfamily J member 6 [Source:HGNC Symbol;Acc:HGNC:6267]	TRUE	FALSE
chr8	29619260	chr8-29619260	T	G	0.5926	0.0381	Intron	0	ENSCHAG00000010166	KCNJ6	protein_coding	potassium inwardly rectifying channel subfamily J member 6 [Source:HGNC Symbol;Acc:HGNC:6267]	TRUE	FALSE
chr8	29619275	chr8-29619275	A	G	0.5769	0.0415	Intron	0	ENSCHAG00000010166	KCNJ6	protein_coding	potassium inwardly rectifying channel subfamily J member 6 [Source:HGNC Symbol;Acc:HGNC:6267]	TRUE	FALSE
chr8	29619294	chr8-29619294	G	A	0.5706	0.0135	Intron	0	ENSCHAG00000010166	KCNJ6	protein_coding	potassium inwardly rectifying channel subfamily J member 6 [Source:HGNC Symbol;Acc:HGNC:6267]	TRUE	FALSE
chr8	29619967	chr8-29619967	A	C	0.5533	0.0028	Intron	0	ENSCHAG00000010166	KCNJ6	protein_coding	potassium inwardly rectifying channel subfamily J member 6 [Source:HGNC Symbol;Acc:HGNC:6267]	TRUE	FALSE
chr8	29619971	chr8-29619971	G	A	0.557	0.031	Intron	0	ENSCHAG00000010166	KCNJ6	protein_coding	potassium inwardly rectifying channel subfamily J member 6 [Source:HGNC Symbol;Acc:HGNC:6267]	TRUE	FALSE
chr8	29619973	chr8-29619973	A	G	0.5566	0.0015	Intron	0	ENSCHAG00000010166	KCNJ6	protein_coding	potassium inwardly rectifying channel subfamily J member 6 [Source:HGNC Symbol;Acc:HGNC:6267]	TRUE	FALSE
chr8	29619991	chr8-29619991	T	C	0.6024	0.02	Intron	0	ENSCHAG00000010166	KCNJ6	protein_coding	potassium inwardly rectifying channel subfamily J member 6 [Source:HGNC Symbol;Acc:HGNC:6267]	TRUE	FALSE
chr8	29619998	chr8-29619998	C	T	0.5902	0.033	Intron	0	ENSCHAG00000010166	KCNJ6	protein_coding	potassium inwardly rectifying channel subfamily J member 6 [Source:HGNC Symbol;Acc:HGNC:6267]	TRUE	FALSE
chr8	29620597	chr8-29620597	T	A	0.5732	0.0501	Intron	0	ENSCHAG00000010166	KCNJ6	protein_coding	potassium inwardly rectifying channel subfamily J member 6 [Source:HGNC Symbol;Acc:HGNC:6267]	TRUE	FALSE
chr8	29620666	chr8-29620666	G	A	0.5519	0.0878	Intron	0	ENSCHAG00000010166	KCNJ6	protein_coding	potassium inwardly rectifying channel subfamily J member 6 [Source:HGNC Symbol;Acc:HGNC:6267]	TRUE	FALSE
chr8	29621095	chr8-29621095	G	A	0.5901	0.0189	Intron	0	ENSCHAG00000010166	KCNJ6	protein_coding	potassium inwardly rectifying channel subfamily J member 6 [Source:HGNC Symbol;Acc:HGNC:6267]	TRUE	FALSE
chr8	29621096	chr8-29621096	C	T	0.5986	0.0143	Intron	0	ENSCHAG00000010166	KCNJ6	protein_coding	potassium inwardly rectifying channel subfamily J member 6 [Source:HGNC Symbol;Acc:HGNC:6267]	TRUE	FALSE
chr8	29621361	chr8-29621361	T	A	0.5619	0.0811	Intron	0	ENSCHAG00000010166	KCNJ6	protein_coding	potassium inwardly rectifying channel subfamily J member 6 [Source:HGNC Symbol;Acc:HGNC:6267]	TRUE	FALSE
chr8	29621719	chr8-29621719	G	A	0.6146	0.1001	Intron	0	ENSCHAG00000010166	KCNJ6	protein_coding	potassium inwardly rectifying channel subfamily J member 6 [Source:HGNC Symbol;Acc:HGNC:6267]	TRUE	FALSE
chr8	29621952	chr8-29621952	G	C	0.5933	0.09	Intron	0	ENSCHAG00000010166	KCNJ6	protein_coding	potassium inwardly rectifying channel subfamily J member 6 [Source:HGNC Symbol;Acc:HGNC:6267]	TRUE	FALSE
chr8	29622104	chr8-29622104	A	G	0.5927	0.0848	Intron	0	ENSCHAG00000010166	KCNJ6	protein_coding	potassium inwardly rectifying channel subfamily J member 6 [Source:HGNC Symbol;Acc:HGNC:6267]	TRUE	FALSE
chr8	29622764	chr8-29622764	T	C	0.5536	0.0472	Intron	0	ENSCHAG00000010166	KCNJ6	protein_coding	potassium inwardly rectifying channel subfamily J member 6 [Source:HGNC Symbol;Acc:HGNC:6267]	TRUE	FALSE
chr8	29622968	chr8-29622968	A	T	0.5586	0.0915	Intron	0	ENSCHAG00000010166	KCNJ6	protein_coding	potassium inwardly rectifying channel subfamily J member 6 [Source:HGNC Symbol;Acc:HGNC:6267]	TRUE	FALSE
chr8	29623247	chr8-29623247	G	A	0.5992	0.0768	Intron	0	ENSCHAG00000010166	KCNJ6	protein_coding	potassium inwardly rectifying channel subfamily J member 6 [Source:HGNC Symbol;Acc:HGNC:6267]	TRUE	FALSE
chr8	29623737	chr8-29623737	G	A	0.6686	0.0481	Intron	0	ENSCHAG00000010166	KCNJ6	protein_coding	potassium inwardly rectifying channel subfamily J member 6 [Source:HGNC Symbol;Acc:HGNC:6267]	TRUE	FALSE
chr8	29624044	chr8-29624044	T	C	0.6547	0.0748	Intron	0	ENSCHAG00000010166	KCNJ6	protein_coding	potassium inwardly rectifying channel subfamily J member 6 [Source:HGNC Symbol;Acc:HGNC:6267]	TRUE	FALSE
chr8	29624219	chr8-29624219	A	C	0.6331	0.055	Intron	0	ENSCHAG00000010166	KCNJ6	protein_coding	potassium inwardly rectifying channel subfamily J member 6 [Source:HGNC Symbol;Acc:HGNC:6267]	TRUE	FALSE
chr8	29624368	chr8-29624368	G	A	0.5516	0.0151	Intron	0	ENSCHAG00000010166	KCNJ6	protein_coding	potassium inwardly rectifying channel subfamily J member 6 [Source:HGNC Symbol;Acc:HGNC:6267]	TRUE	FALSE
chr8	29624415	chr8-29624415	C	T	0.6396	0.0257	Intron	0	ENSCHAG00000010166	KCNJ6	protein_coding	potassium inwardly rectifying channel subfamily J member 6 [Source:HGNC Symbol;Acc:HGNC:6267]	TRUE	FALSE
chr8	29624538	chr8-29624538	T	G	0.6048	0.0331	Intron	0	ENSCHAG00000010166	KCNJ6	protein_coding	potassium inwardly rectifying channel subfamily J member 6 [Source:HGNC Symbol;Acc:HGNC:6267]	TRUE	FALSE
chr8	29625165	chr8-29625165	A	G	0.6431	0.1556	Intron	0	ENSCHAG00000010166	KCNJ6	protein_coding	potassium inwardly rectifying channel subfamily J member 6 [Source:HGNC Symbol;Acc:HGNC:6267]	TRUE	FALSE
chr8	29625228	chr8-29625228	C	A	0.5805	0.1393	Intron	0	ENSCHAG00000010166	KCNJ6	protein_coding	potassium inwardly rectifying channel subfamily J member 6 [Source:HGNC Symbol;Acc:HGNC:6267]	TRUE	FALSE
chr8	29625676	chr8-29625676	A	G	0.5602	0.0207	Intron	0	ENSCHAG00000010166	KCNJ6	protein_coding	potassium inwardly rectifying channel subfamily J member 6 [Source:HGNC Symbol;Acc:HGNC:6267]	TRUE	FALSE
chr8	29625993	chr8-29625993	A	G	0.6415	0.0307	Intron	0	ENSCHAG00000010166	KCNJ6	protein_coding	potassium inwardly rectifying channel subfamily J member 6 [Source:HGNC Symbol;Acc:HGNC:6267]	TRUE	FALSE
chr8	29627647	chr8-29627647	A	G	0.6701	0.0646	Intron	0	ENSCHAG00000010166	KCNJ6	protein_coding	potassium inwardly rectifying channel subfamily J member 6 [Source:HGNC Symbol;Acc:HGNC:6267]	TRUE	FALSE
chr8	29627649	chr8-29627649	C	A	0.6283	0.0476	Intron	0	ENSCHAG00000010166	KCNJ6	protein_coding	potassium inwardly rectifying channel subfamily J member 6 [Source:HGNC Symbol;Acc:HGNC:6267]	TRUE	FALSE
chr8	29627678	chr8-29627678	T	C	0.6817	0.0533	Intron	0	ENSCHAG00000010166	KCNJ6	protein_coding	potassium inwardly rectifying channel subfamily J member 6 [Source:HGNC Symbol;Acc:HGNC:6267]	TRUE	FALSE
chr8	29627953	chr8-29627953	T	C	0.5529	0.0582	Intron	0	ENSCHAG00000010166	KCNJ6	protein_coding	potassium inwardly rectifying channel subfamily J member 6 [Source:HGNC Symbol;Acc:HGNC:6267]	TRUE	FALSE
chr8	29628003	chr8-29628003	C	G	0.5967	0.0695	Intron	0	ENSCHAG00000010166	KCNJ6	protein_coding	potassium inwardly rectifying channel subfamily J member 6 [Source:HGNC Symbol;Acc:HGNC:6267]	TRUE	FALSE
chr8	29628042	chr8-29628042	T	G	0.5975	0.0759	Intron	0	ENSCHAG00000010166	KCNJ6	protein_coding	potassium inwardly rectifying channel subfamily J member 6 [Source:HGNC Symbol;Acc:HGNC:6267]	TRUE	FALSE
chr8	29628095	chr8-29628095	A	G	0.5845	0.0745	Intron	0	ENSCHAG00000010166	KCNJ6	protein_coding	potassium inwardly rectifying channel subfamily J member 6 [Source:HGNC Symbol;Acc:HGNC:6267]	TRUE	FALSE
chr8	29628397	chr8-29628397	C	G	0.5718	0.1027	Intron	0	ENSCHAG00000010166	KCNJ6	protein_coding	potassium inwardly rectifying channel subfamily J member 6 [Source:HGNC Symbol;Acc:HGNC:6267]	TRUE	FALSE
chr8	29628668	chr8-29628668	C	T	0.6386	0.0459	Intron	0	ENSCHAG00000010166	KCNJ6	protein_coding	potassium inwardly rectifying channel subfamily J member 6 [Source:HGNC Symbol;Acc:HGNC:6267]	TRUE	FALSE
chr8	29628697	chr8-29628697	A	T	0.6564	0.0051	Intron	0	ENSCHAG00000010166	KCNJ6	protein_coding	potassium inwardly rectifying channel subfamily J member 6 [Source:HGNC Symbol;Acc:HGNC:6267]	TRUE	FALSE
chr8	29628809	chr8-29628809	T	C	0.6425	0.0764	Intron	0	ENSCHAG00000010166	KCNJ6	protein_coding	potassium inwardly rectifying channel subfamily J member 6 [Source:HGNC Symbol;Acc:HGNC:6267]	TRUE	FALSE
chr8	29629278	chr8-29629278	T	G	0.594	0.0476	Intron	0	ENSCHAG00000010166	KCNJ6	protein_coding	potassium inwardly rectifying channel subfamily J member 6 [Source:HGNC Symbol;Acc:HGNC:6267]	TRUE	FALSE
chr8	29629633	chr8-29629633	C	T	0.6404	0.0822	Intron	0	ENSCHAG00000010166	KCNJ6	protein_coding	potassium inwardly rectifying channel subfamily J member 6 [Source:HGNC Symbol;Acc:HGNC:6267]	TRUE	FALSE
chr8	29630665	chr8-29630665	C	A	0.5665	0.0516	Intron	0	ENSCHAG00000010166	KCNJ6	protein_coding	potassium inwardly rectifying channel subfamily J member 6 [Source:HGNC Symbol;Acc:HGNC:6267]	TRUE	FALSE
chr8	29631362	chr8-29631362	A	T	0.5943	0.0263	Upstream	275	ENSCHAG00000010166	KCNJ6	protein_coding	potassium inwardly rectifying channel subfamily J member 6 [Source:HGNC Symbol;Acc:HGNC:6267]	TRUE	FALSE
chr8	29631364	chr8-29631364	C	T	0.6135	0.0535	Upstream	277	ENSCHAG00000010166	KCNJ6	protein_coding	potassium inwardly rectifying channel subfamily J member 6 [Source:HGNC Symbol;Acc:HGNC:6267]	TRUE	FALSE
chr8	29632058	chr8-29632058	G	T	0.5953	0.1091	Upstream	971	ENSCHAG00000010166	KCNJ6	protein_coding	potassium inwardly rectifying channel subfamily J member 6 [Source:HGNC Symbol;Acc:HGNC:6267]	TRUE	FALSE
chr8	29632202	chr8-29632202	C	T	0.5919	0.0064	Upstream	1115	ENSCHAG00000010166	KCNJ6	protein_coding	potassium inwardly rectifying channel subfamily J member 6 [Source:HGNC Symbol;Acc:HGNC:6267]	TRUE	FALSE
chr8	29632979	chr8-29632979	G	A	0.6347	0.0247	Upstream	1892	ENSCHAG00000010166	KCNJ6	protein_coding	potassium inwardly rectifying channel subfamily J member 6 [Source:HGNC Symbol;Acc:HGNC:6267]	TRUE	FALSE
chr8	29633661	chr8-29633661	T	C	0.6605	0.1008	Upstream	2574	ENSCHAG00000010166	KCNJ6	protein_coding	potassium inwardly rectifying channel subfamily J member 6 [Source:HGNC Symbol;Acc:HGNC:6267]	TRUE	FALSE
chr8	29638847	chr8-29638847	C	T	0.5697	0.0575	Intergenic	7760	ENSCHAG00000010166	KCNJ6	protein_coding	potassium inwardly rectifying channel subfamily J member 6 [Source:HGNC Symbol;Acc:HGNC:6267]	TRUE	FALSE
chr8	29639627	chr8-29639627	C	A	0.6588	0.105	Intergenic	8540	ENSCHAG00000010166	KCNJ6	protein_coding	potassium inwardly rectifying channel subfamily J member 6 [Source:HGNC Symbol;Acc:HGNC:6267]	TRUE	FALSE
chr8	29639628	chr8-29639628	G	A	0.6512	0.102	Intergenic	8541	ENSCHAG00000010166	KCNJ6	protein_coding	potassium inwardly rectifying channel subfamily J member 6 [Source:HGNC Symbol;Acc:HGNC:6267]	TRUE	FALSE
chr8	29639643	chr8-29639643	T	C	0.6493	0.089	Intergenic	8556	ENSCHAG00000010166	KCNJ6	protein_coding	potassium inwardly rectifying channel subfamily J member 6 [Source:HGNC Symbol;Acc:HGNC:6267]	TRUE	FALSE
chr8	29641329	chr8-29641329	A	G	0.5848	0.0926	Intergenic	9561	ENSCHAG00000010192		protein_coding		TRUE	FALSE
chr8	29736412	chr8-29736412	T	G	0.5762	0.0793	Intergenic	23580	ENSCHAG00000010257	KCNJ15	protein_coding	potassium inwardly rectifying channel subfamily J member 15 [Source:NCBI gene;Acc:105896783]	TRUE	FALSE
chr8	29736733	chr8-29736733	G	A	0.5786	0.0501	Intergenic	23259	ENSCHAG00000010257	KCNJ15	protein_coding	potassium inwardly rectifying channel subfamily J member 15 [Source:NCBI gene;Acc:105896783]	TRUE	FALSE
chr8	29748388	chr8-29748388	T	G	0.5598	0.0199	Intergenic	11604	ENSCHAG00000010257	KCNJ15	protein_coding	potassium inwardly rectifying channel subfamily J member 15 [Source:NCBI gene;Acc:105896783]	TRUE	FALSE
chr8	29750596	chr8-29750596	A	G	0.5895	0.0107	Intergenic	9396	ENSCHAG00000010257	KCNJ15	protein_coding	potassium inwardly rectifying channel subfamily J member 15 [Source:NCBI gene;Acc:105896783]	TRUE	FALSE
chr8	29753182	chr8-29753182	G	A	0.5519	0.0097	Intergenic	6810	ENSCHAG00000010257	KCNJ15	protein_coding	potassium inwardly rectifying channel subfamily J member 15 [Source:NCBI gene;Acc:105896783]	TRUE	FALSE
chr8	29757362	chr8-29757362	A	G	0.5771	0.0942	Upstream	2630	ENSCHAG00000010257	KCNJ15	protein_coding	potassium inwardly rectifying channel subfamily J member 15 [Source:NCBI gene;Acc:105896783]	TRUE	FALSE
chr8	29757416	chr8-29757416	A	C	0.6091	0.0822	Upstream	2576	ENSCHAG00000010257	KCNJ15	protein_coding	potassium inwardly rectifying channel subfamily J member 15 [Source:NCBI gene;Acc:105896783]	TRUE	FALSE
chr8	29759067	chr8-29759067	T	C	0.5853	0.0328	Upstream	925	ENSCHAG00000010257	KCNJ15	protein_coding	potassium inwardly rectifying channel subfamily J member 15 [Source:NCBI gene;Acc:105896783]	TRUE	FALSE
chr8	29759820	chr8-29759820	G	A	0.6196	0.0468	Upstream	172	ENSCHAG00000010257	KCNJ15	protein_coding	potassium inwardly rectifying channel subfamily J member 15 [Source:NCBI gene;Acc:105896783]	TRUE	FALSE
chr8	29759956	chr8-29759956	T	C	0.6055	0.0646	Upstream	36	ENSCHAG00000010257	KCNJ15	protein_coding	potassium inwardly rectifying channel subfamily J member 15 [Source:NCBI gene;Acc:105896783]	TRUE	FALSE
chr8	29761637	chr8-29761637	C	T	0.6075	0.0345	Downstream	624	ENSCHAG00000010257	KCNJ15	protein_coding	potassium inwardly rectifying channel subfamily J member 15 [Source:NCBI gene;Acc:105896783]	TRUE	FALSE
chr8	29761744	chr8-29761744	T	G	0.6181	0.0178	Downstream	731	ENSCHAG00000010257	KCNJ15	protein_coding	potassium inwardly rectifying channel subfamily J member 15 [Source:NCBI gene;Acc:105896783]	TRUE	FALSE
chr8	29763609	chr8-29763609	G	T	0.5787	0.1229	Downstream	275	ENSCHAG00000010272	erg	protein_coding	ETS transcription factor ERG [Source:ZFIN;Acc:ZDB-GENE-041212-40]	TRUE	FALSE
chr8	29763662	chr8-29763662	T	A	0.6223	0.1043	Downstream	222	ENSCHAG00000010272	erg	protein_coding	ETS transcription factor ERG [Source:ZFIN;Acc:ZDB-GENE-041212-40]	TRUE	FALSE
chr8	29763851	chr8-29763851	C	T	0.603	0.0553	Downstream	33	ENSCHAG00000010272	erg	protein_coding	ETS transcription factor ERG [Source:ZFIN;Acc:ZDB-GENE-041212-40]	TRUE	FALSE
chr8	29764754	chr8-29764754	G	A	0.608	0.061	Intron	0	ENSCHAG00000010272	erg	protein_coding	ETS transcription factor ERG [Source:ZFIN;Acc:ZDB-GENE-041212-40]	TRUE	FALSE
chr8	29764826	chr8-29764826	G	T	0.5784	0.0994	Intron	0	ENSCHAG00000010272	erg	protein_coding	ETS transcription factor ERG [Source:ZFIN;Acc:ZDB-GENE-041212-40]	TRUE	FALSE
chr8	29765087	chr8-29765087	G	C	0.5632	0.0587	Intron	0	ENSCHAG00000010272	erg	protein_coding	ETS transcription factor ERG [Source:ZFIN;Acc:ZDB-GENE-041212-40]	TRUE	FALSE
chr8	29767582	chr8-29767582	T	G	0.5977	0.03	Intron	0	ENSCHAG00000010272	erg	protein_coding	ETS transcription factor ERG [Source:ZFIN;Acc:ZDB-GENE-041212-40]	TRUE	FALSE
chr8	29769343	chr8-29769343	T	C	0.5884	0.1394	Intron	0	ENSCHAG00000010272	erg	protein_coding	ETS transcription factor ERG [Source:ZFIN;Acc:ZDB-GENE-041212-40]	TRUE	FALSE
chr8	29769824	chr8-29769824	C	T	0.5759	0.0164	Intron	0	ENSCHAG00000010272	erg	protein_coding	ETS transcription factor ERG [Source:ZFIN;Acc:ZDB-GENE-041212-40]	TRUE	FALSE
chr8	29769896	chr8-29769896	G	A	0.5588	0.1031	Intron	0	ENSCHAG00000010272	erg	protein_coding	ETS transcription factor ERG [Source:ZFIN;Acc:ZDB-GENE-041212-40]	TRUE	FALSE
chr8	29770354	chr8-29770354	A	T	0.5577	0.0933	Intron	0	ENSCHAG00000010272	erg	protein_coding	ETS transcription factor ERG [Source:ZFIN;Acc:ZDB-GENE-041212-40]	TRUE	FALSE
chr8	29770358	chr8-29770358	T	G	0.5676	0.0934	Intron	0	ENSCHAG00000010272	erg	protein_coding	ETS transcription factor ERG [Source:ZFIN;Acc:ZDB-GENE-041212-40]	TRUE	FALSE
chr8	29770470	chr8-29770470	G	T	0.657	0.0304	Intron	0	ENSCHAG00000010272	erg	protein_coding	ETS transcription factor ERG [Source:ZFIN;Acc:ZDB-GENE-041212-40]	TRUE	FALSE
chr8	29770799	chr8-29770799	G	A	0.6494	0.0347	Intron	0	ENSCHAG00000010272	erg	protein_coding	ETS transcription factor ERG [Source:ZFIN;Acc:ZDB-GENE-041212-40]	TRUE	FALSE
chr8	29771130	chr8-29771130	G	T	0.5871	0.0131	Intron	0	ENSCHAG00000010272	erg	protein_coding	ETS transcription factor ERG [Source:ZFIN;Acc:ZDB-GENE-041212-40]	TRUE	FALSE
chr8	29771586	chr8-29771586	C	T	0.6711	0.0684	Intron	0	ENSCHAG00000010272	erg	protein_coding	ETS transcription factor ERG [Source:ZFIN;Acc:ZDB-GENE-041212-40]	TRUE	FALSE
chr8	29773463	chr8-29773463	C	A	0.6325	0.0235	Intron	0	ENSCHAG00000010272	erg	protein_coding	ETS transcription factor ERG [Source:ZFIN;Acc:ZDB-GENE-041212-40]	TRUE	FALSE
chr8	29774297	chr8-29774297	C	A	0.6197	0.1129	Intron	0	ENSCHAG00000010272	erg	protein_coding	ETS transcription factor ERG [Source:ZFIN;Acc:ZDB-GENE-041212-40]	TRUE	FALSE
chr8	29774315	chr8-29774315	C	T	0.6124	0.1094	Intron	0	ENSCHAG00000010272	erg	protein_coding	ETS transcription factor ERG [Source:ZFIN;Acc:ZDB-GENE-041212-40]	TRUE	FALSE
chr8	29774318	chr8-29774318	G	A	0.6251	0.1132	Intron	0	ENSCHAG00000010272	erg	protein_coding	ETS transcription factor ERG [Source:ZFIN;Acc:ZDB-GENE-041212-40]	TRUE	FALSE
chr8	29774667	chr8-29774667	A	C	0.5615	0.1011	Intron	0	ENSCHAG00000010272	erg	protein_coding	ETS transcription factor ERG [Source:ZFIN;Acc:ZDB-GENE-041212-40]	TRUE	FALSE
chr8	29777045	chr8-29777045	C	A	0.5555	0.0741	Intron	0	ENSCHAG00000010272	erg	protein_coding	ETS transcription factor ERG [Source:ZFIN;Acc:ZDB-GENE-041212-40]	TRUE	FALSE
chr8	29777306	chr8-29777306	A	G	0.5606	0.091	Intron	0	ENSCHAG00000010272	erg	protein_coding	ETS transcription factor ERG [Source:ZFIN;Acc:ZDB-GENE-041212-40]	TRUE	FALSE
chr8	29779101	chr8-29779101	G	T	0.659	0.0271	Intron	0	ENSCHAG00000010272	erg	protein_coding	ETS transcription factor ERG [Source:ZFIN;Acc:ZDB-GENE-041212-40]	TRUE	FALSE
chr8	29779102	chr8-29779102	G	T	0.6574	0.0276	Intron	0	ENSCHAG00000010272	erg	protein_coding	ETS transcription factor ERG [Source:ZFIN;Acc:ZDB-GENE-041212-40]	TRUE	FALSE
chr8	29779103	chr8-29779103	G	T	0.6561	0.0313	Intron	0	ENSCHAG00000010272	erg	protein_coding	ETS transcription factor ERG [Source:ZFIN;Acc:ZDB-GENE-041212-40]	TRUE	FALSE
chr8	29779293	chr8-29779293	A	G	0.5974	0.0409	Intron	0	ENSCHAG00000010272	erg	protein_coding	ETS transcription factor ERG [Source:ZFIN;Acc:ZDB-GENE-041212-40]	TRUE	FALSE
chr8	29779844	chr8-29779844	T	A	0.6292	0.0426	Intron	0	ENSCHAG00000010272	erg	protein_coding	ETS transcription factor ERG [Source:ZFIN;Acc:ZDB-GENE-041212-40]	TRUE	FALSE
chr8	29780158	chr8-29780158	T	C	0.6611	0.038	Intron	0	ENSCHAG00000010272	erg	protein_coding	ETS transcription factor ERG [Source:ZFIN;Acc:ZDB-GENE-041212-40]	TRUE	FALSE
chr8	29781958	chr8-29781958	G	A	0.5915	0.1431	Upstream	915	ENSCHAG00000010272	erg	protein_coding	ETS transcription factor ERG [Source:ZFIN;Acc:ZDB-GENE-041212-40]	TRUE	FALSE
chr8	29782101	chr8-29782101	C	T	0.6173	0.0433	Upstream	1058	ENSCHAG00000010272	erg	protein_coding	ETS transcription factor ERG [Source:ZFIN;Acc:ZDB-GENE-041212-40]	TRUE	FALSE
chr8	29782135	chr8-29782135	A	T	0.5668	0.0555	Upstream	1092	ENSCHAG00000010272	erg	protein_coding	ETS transcription factor ERG [Source:ZFIN;Acc:ZDB-GENE-041212-40]	TRUE	FALSE
chr8	29782239	chr8-29782239	C	A	0.5768	0.1137	Upstream	1196	ENSCHAG00000010272	erg	protein_coding	ETS transcription factor ERG [Source:ZFIN;Acc:ZDB-GENE-041212-40]	TRUE	FALSE
chr8	29782480	chr8-29782480	G	A	0.6126	0.0306	Upstream	1437	ENSCHAG00000010272	erg	protein_coding	ETS transcription factor ERG [Source:ZFIN;Acc:ZDB-GENE-041212-40]	TRUE	FALSE
chr8	29782558	chr8-29782558	G	C	0.5664	0.0656	Upstream	1515	ENSCHAG00000010272	erg	protein_coding	ETS transcription factor ERG [Source:ZFIN;Acc:ZDB-GENE-041212-40]	TRUE	FALSE
chr8	29783072	chr8-29783072	A	C	0.6419	0.0108	Upstream	2029	ENSCHAG00000010272	erg	protein_coding	ETS transcription factor ERG [Source:ZFIN;Acc:ZDB-GENE-041212-40]	TRUE	FALSE
chr8	29783711	chr8-29783711	G	C	0.5603	0.04	Upstream	2668	ENSCHAG00000010272	erg	protein_coding	ETS transcription factor ERG [Source:ZFIN;Acc:ZDB-GENE-041212-40]	TRUE	FALSE
chr8	29783850	chr8-29783850	T	G	0.5834	0.03	Upstream	2807	ENSCHAG00000010272	erg	protein_coding	ETS transcription factor ERG [Source:ZFIN;Acc:ZDB-GENE-041212-40]	TRUE	FALSE
chr8	29784878	chr8-29784878	C	T	0.626	0.0229	Upstream	3835	ENSCHAG00000010272	erg	protein_coding	ETS transcription factor ERG [Source:ZFIN;Acc:ZDB-GENE-041212-40]	TRUE	FALSE
chr8	29786202	chr8-29786202	C	G	0.6447	0.0714	Intergenic	5159	ENSCHAG00000010272	erg	protein_coding	ETS transcription factor ERG [Source:ZFIN;Acc:ZDB-GENE-041212-40]	TRUE	FALSE
chr8	29786235	chr8-29786235	T	C	0.6231	0.0182	Intergenic	5192	ENSCHAG00000010272	erg	protein_coding	ETS transcription factor ERG [Source:ZFIN;Acc:ZDB-GENE-041212-40]	TRUE	FALSE
chr8	29786341	chr8-29786341	A	C	0.5958	0.0297	Intergenic	5298	ENSCHAG00000010272	erg	protein_coding	ETS transcription factor ERG [Source:ZFIN;Acc:ZDB-GENE-041212-40]	TRUE	FALSE
chr8	29788150	chr8-29788150	T	C	0.6125	0.1254	Intergenic	7107	ENSCHAG00000010272	erg	protein_coding	ETS transcription factor ERG [Source:ZFIN;Acc:ZDB-GENE-041212-40]	TRUE	FALSE
chr8	29788548	chr8-29788548	G	C	0.5641	0.1109	Intergenic	7505	ENSCHAG00000010272	erg	protein_coding	ETS transcription factor ERG [Source:ZFIN;Acc:ZDB-GENE-041212-40]	TRUE	FALSE
chr8	29791960	chr8-29791960	A	C	0.6301	0.0908	Intergenic	10917	ENSCHAG00000010272	erg	protein_coding	ETS transcription factor ERG [Source:ZFIN;Acc:ZDB-GENE-041212-40]	TRUE	FALSE
chr8	29791991	chr8-29791991	A	C	0.5889	0.0945	Intergenic	10948	ENSCHAG00000010272	erg	protein_coding	ETS transcription factor ERG [Source:ZFIN;Acc:ZDB-GENE-041212-40]	TRUE	FALSE
chr8	29792090	chr8-29792090	G	C	0.597	0.068	Intergenic	11047	ENSCHAG00000010272	erg	protein_coding	ETS transcription factor ERG [Source:ZFIN;Acc:ZDB-GENE-041212-40]	TRUE	FALSE
chr8	29792093	chr8-29792093	G	A	0.5904	0.0727	Intergenic	11050	ENSCHAG00000010272	erg	protein_coding	ETS transcription factor ERG [Source:ZFIN;Acc:ZDB-GENE-041212-40]	TRUE	FALSE
chr8	29792214	chr8-29792214	G	A	0.6047	0.1042	Intergenic	11171	ENSCHAG00000010272	erg	protein_coding	ETS transcription factor ERG [Source:ZFIN;Acc:ZDB-GENE-041212-40]	TRUE	FALSE
chr8	29792285	chr8-29792285	A	G	0.597	0.0539	Intergenic	11242	ENSCHAG00000010272	erg	protein_coding	ETS transcription factor ERG [Source:ZFIN;Acc:ZDB-GENE-041212-40]	TRUE	FALSE
chr8	29794466	chr8-29794466	T	A	0.5695	0.0127	Intergenic	13423	ENSCHAG00000010272	erg	protein_coding	ETS transcription factor ERG [Source:ZFIN;Acc:ZDB-GENE-041212-40]	TRUE	FALSE
chr8	29795133	chr8-29795133	A	G	0.5612	0.1426	Intergenic	14090	ENSCHAG00000010272	erg	protein_coding	ETS transcription factor ERG [Source:ZFIN;Acc:ZDB-GENE-041212-40]	TRUE	FALSE
chr8	29795860	chr8-29795860	T	A	0.6513	0.0033	Intergenic	13702	ENSCHAG00000010448		protein_coding		TRUE	FALSE
chr8	29795868	chr8-29795868	G	A	0.6329	0.0141	Intergenic	13694	ENSCHAG00000010448		protein_coding		TRUE	FALSE
chr8	29796376	chr8-29796376	A	G	0.5573	0.0934	Intergenic	13186	ENSCHAG00000010448		protein_coding		TRUE	FALSE
chr8	29796382	chr8-29796382	T	G	0.5696	0.1158	Intergenic	13180	ENSCHAG00000010448		protein_coding		TRUE	FALSE
chr8	29798030	chr8-29798030	G	A	0.582	0.1029	Intergenic	11532	ENSCHAG00000010448		protein_coding		TRUE	FALSE
chr8	29799876	chr8-29799876	T	C	0.5617	0.0967	Intergenic	9686	ENSCHAG00000010448		protein_coding		TRUE	FALSE
chr8	29799885	chr8-29799885	C	T	0.5875	0.0702	Intergenic	9677	ENSCHAG00000010448		protein_coding		TRUE	FALSE
chr8	29800363	chr8-29800363	A	G	0.587	0.0077	Intergenic	9199	ENSCHAG00000010448		protein_coding		TRUE	FALSE
chr8	29801267	chr8-29801267	A	C	0.5732	0.0197	Intergenic	8295	ENSCHAG00000010448		protein_coding		TRUE	FALSE
chr8	29802082	chr8-29802082	A	G	0.5846	0.0253	Intergenic	7480	ENSCHAG00000010448		protein_coding		TRUE	FALSE
chr8	29802087	chr8-29802087	G	A	0.5859	0.0158	Intergenic	7475	ENSCHAG00000010448		protein_coding		TRUE	FALSE
chr8	29859654	chr8-29859654	G	A	0.5602	0.0684	Downstream	1575	ENSCHAG00000010565		protein_coding		TRUE	FALSE
chr8	29861010	chr8-29861010	C	A	0.5676	0.0429	Downstream	2931	ENSCHAG00000010565		protein_coding		TRUE	FALSE
chr8	29875736	chr8-29875736	T	C	0.5527	0.0856	Downstream	1583	ENSCHAG00000010591	ETS2	protein_coding	ETS proto-oncogene 2, transcription factor [Source:HGNC Symbol;Acc:HGNC:3489]	TRUE	FALSE
chr8	29875737	chr8-29875737	T	C	0.56	0.0705	Downstream	1584	ENSCHAG00000010591	ETS2	protein_coding	ETS proto-oncogene 2, transcription factor [Source:HGNC Symbol;Acc:HGNC:3489]	TRUE	FALSE
chr8	29875745	chr8-29875745	T	C	0.6229	0.0773	Downstream	1592	ENSCHAG00000010591	ETS2	protein_coding	ETS proto-oncogene 2, transcription factor [Source:HGNC Symbol;Acc:HGNC:3489]	TRUE	FALSE
chr8	29875747	chr8-29875747	T	A	0.6132	0.0682	Downstream	1594	ENSCHAG00000010591	ETS2	protein_coding	ETS proto-oncogene 2, transcription factor [Source:HGNC Symbol;Acc:HGNC:3489]	TRUE	FALSE
chr8	29882426	chr8-29882426	T	A	0.5595	0.0341	Downstream	3521	ENSCHAG00000010603	psmg1	protein_coding	proteasome (prosome, macropain) assembly chaperone 1 [Source:NCBI gene;Acc:436987]	TRUE	FALSE
chr8	29885790	chr8-29885790	G	A	0.5732	0.0282	Downstream	157	ENSCHAG00000010603	psmg1	protein_coding	proteasome (prosome, macropain) assembly chaperone 1 [Source:NCBI gene;Acc:436987]	TRUE	FALSE
chr8	29885971	chr8-29885971	T	C	0.5626	0.0459	ThreeUTR	0	ENSCHAG00000010603	psmg1	protein_coding	proteasome (prosome, macropain) assembly chaperone 1 [Source:NCBI gene;Acc:436987]	TRUE	FALSE
chr8	29886789	chr8-29886789	C	A	0.5712	0.0182	Intron	0	ENSCHAG00000010603	psmg1	protein_coding	proteasome (prosome, macropain) assembly chaperone 1 [Source:NCBI gene;Acc:436987]	TRUE	FALSE
chr8	29888182	chr8-29888182	C	T	0.6315	0.035	Intron	0	ENSCHAG00000010603	psmg1	protein_coding	proteasome (prosome, macropain) assembly chaperone 1 [Source:NCBI gene;Acc:436987]	TRUE	FALSE
chr8	29888545	chr8-29888545	T	C	0.6082	0.0136	Intron	0	ENSCHAG00000010603	psmg1	protein_coding	proteasome (prosome, macropain) assembly chaperone 1 [Source:NCBI gene;Acc:436987]	TRUE	FALSE
chr8	29888705	chr8-29888705	T	C	0.5787	0.0661	Intron	0	ENSCHAG00000010603	psmg1	protein_coding	proteasome (prosome, macropain) assembly chaperone 1 [Source:NCBI gene;Acc:436987]	TRUE	FALSE
chr8	29888976	chr8-29888976	C	T	0.6205	0.0055	Intron	0	ENSCHAG00000010603	psmg1	protein_coding	proteasome (prosome, macropain) assembly chaperone 1 [Source:NCBI gene;Acc:436987]	TRUE	FALSE
chr8	29888986	chr8-29888986	G	C	0.6025	0.005	Intron	0	ENSCHAG00000010603	psmg1	protein_coding	proteasome (prosome, macropain) assembly chaperone 1 [Source:NCBI gene;Acc:436987]	TRUE	FALSE
chr8	29889056	chr8-29889056	G	A	0.5604	0.0347	Intron	0	ENSCHAG00000010603	psmg1	protein_coding	proteasome (prosome, macropain) assembly chaperone 1 [Source:NCBI gene;Acc:436987]	TRUE	FALSE
chr8	29889476	chr8-29889476	T	C	0.5795	0.0611	Intron	0	ENSCHAG00000010603	psmg1	protein_coding	proteasome (prosome, macropain) assembly chaperone 1 [Source:NCBI gene;Acc:436987]	TRUE	FALSE
chr8	29891435	chr8-29891435	C	A	0.6388	0.0583	Intron	0	ENSCHAG00000010603	psmg1	protein_coding	proteasome (prosome, macropain) assembly chaperone 1 [Source:NCBI gene;Acc:436987]	TRUE	FALSE
chr8	29891540	chr8-29891540	G	A	0.6017	0.0144	Intron	0	ENSCHAG00000010603	psmg1	protein_coding	proteasome (prosome, macropain) assembly chaperone 1 [Source:NCBI gene;Acc:436987]	TRUE	FALSE
chr8	29891975	chr8-29891975	C	T	0.554	0.0261	Syn	0	ENSCHAG00000010603	psmg1	protein_coding	proteasome (prosome, macropain) assembly chaperone 1 [Source:NCBI gene;Acc:436987]	TRUE	FALSE
chr8	29892262	chr8-29892262	G	A	0.6628	0.066	Intron	0	ENSCHAG00000010603	psmg1	protein_coding	proteasome (prosome, macropain) assembly chaperone 1 [Source:NCBI gene;Acc:436987]	TRUE	FALSE
chr8	29893210	chr8-29893210	G	T	0.6337	0.0786	Intron	0	ENSCHAG00000010603	psmg1	protein_coding	proteasome (prosome, macropain) assembly chaperone 1 [Source:NCBI gene;Acc:436987]	TRUE	FALSE
chr8	29893515	chr8-29893515	A	C	0.5776	0.0625	Intron	0	ENSCHAG00000010603	psmg1	protein_coding	proteasome (prosome, macropain) assembly chaperone 1 [Source:NCBI gene;Acc:436987]	TRUE	FALSE
chr8	29894794	chr8-29894794	T	C	0.6183	0.0372	Intron	0	ENSCHAG00000010603	psmg1	protein_coding	proteasome (prosome, macropain) assembly chaperone 1 [Source:NCBI gene;Acc:436987]	TRUE	FALSE
chr8	29894805	chr8-29894805	C	T	0.5724	0.0127	Intron	0	ENSCHAG00000010603	psmg1	protein_coding	proteasome (prosome, macropain) assembly chaperone 1 [Source:NCBI gene;Acc:436987]	TRUE	FALSE
chr8	29894971	chr8-29894971	A	C	0.5789	0.042	Intron	0	ENSCHAG00000010603	psmg1	protein_coding	proteasome (prosome, macropain) assembly chaperone 1 [Source:NCBI gene;Acc:436987]	TRUE	FALSE
chr8	29895961	chr8-29895961	A	G	0.6122	0.0407	Upstream	402	ENSCHAG00000010603	psmg1	protein_coding	proteasome (prosome, macropain) assembly chaperone 1 [Source:NCBI gene;Acc:436987]	TRUE	FALSE
chr8	29896056	chr8-29896056	A	G	0.5733	0.0285	Upstream	497	ENSCHAG00000010603	psmg1	protein_coding	proteasome (prosome, macropain) assembly chaperone 1 [Source:NCBI gene;Acc:436987]	TRUE	FALSE
chr8	29896578	chr8-29896578	T	C	0.5931	0.0332	Upstream	1019	ENSCHAG00000010603	psmg1	protein_coding	proteasome (prosome, macropain) assembly chaperone 1 [Source:NCBI gene;Acc:436987]	TRUE	FALSE
chr8	29897169	chr8-29897169	A	C	0.5781	0.0712	Upstream	1470	ENSCHAG00000010628	emsy	protein_coding	EMSY transcriptional repressor, BRCA2 interacting [Source:NCBI gene;Acc:335889]	TRUE	FALSE
chr8	29897208	chr8-29897208	T	G	0.5658	0.0598	Upstream	1431	ENSCHAG00000010628	emsy	protein_coding	EMSY transcriptional repressor, BRCA2 interacting [Source:NCBI gene;Acc:335889]	TRUE	FALSE
chr8	29897484	chr8-29897484	C	T	0.6198	0.0126	Upstream	1155	ENSCHAG00000010628	emsy	protein_coding	EMSY transcriptional repressor, BRCA2 interacting [Source:NCBI gene;Acc:335889]	TRUE	FALSE
chr8	29897485	chr8-29897485	A	G	0.6224	0.002	Upstream	1154	ENSCHAG00000010628	emsy	protein_coding	EMSY transcriptional repressor, BRCA2 interacting [Source:NCBI gene;Acc:335889]	TRUE	FALSE
chr8	29897548	chr8-29897548	T	A	0.6086	0.0129	Upstream	1091	ENSCHAG00000010628	emsy	protein_coding	EMSY transcriptional repressor, BRCA2 interacting [Source:NCBI gene;Acc:335889]	TRUE	FALSE
chr8	29898694	chr8-29898694	A	C	0.5704	0.0034	FiveUTR	0	ENSCHAG00000010628	emsy	protein_coding	EMSY transcriptional repressor, BRCA2 interacting [Source:NCBI gene;Acc:335889]	TRUE	FALSE
chr8	29898711	chr8-29898711	A	G	0.5979	0.0118	FiveUTR	0	ENSCHAG00000010628	emsy	protein_coding	EMSY transcriptional repressor, BRCA2 interacting [Source:NCBI gene;Acc:335889]	TRUE	FALSE
chr8	29899366	chr8-29899366	C	A	0.5733	0.029	Intron	0	ENSCHAG00000010628	emsy	protein_coding	EMSY transcriptional repressor, BRCA2 interacting [Source:NCBI gene;Acc:335889]	TRUE	FALSE
chr8	29899711	chr8-29899711	C	T	0.5945	0.0236	Intron	0	ENSCHAG00000010628	emsy	protein_coding	EMSY transcriptional repressor, BRCA2 interacting [Source:NCBI gene;Acc:335889]	TRUE	FALSE
chr8	29899806	chr8-29899806	T	C	0.5752	0.0155	Intron	0	ENSCHAG00000010628	emsy	protein_coding	EMSY transcriptional repressor, BRCA2 interacting [Source:NCBI gene;Acc:335889]	TRUE	FALSE
chr8	29900823	chr8-29900823	G	A	0.602	0.022	Intron	0	ENSCHAG00000010628	emsy	protein_coding	EMSY transcriptional repressor, BRCA2 interacting [Source:NCBI gene;Acc:335889]	TRUE	FALSE
chr8	29900929	chr8-29900929	C	A	0.6611	0.0375	Intron	0	ENSCHAG00000010628	emsy	protein_coding	EMSY transcriptional repressor, BRCA2 interacting [Source:NCBI gene;Acc:335889]	TRUE	FALSE
chr8	29903299	chr8-29903299	C	A	0.6127	0.0024	Intron	0	ENSCHAG00000010628	emsy	protein_coding	EMSY transcriptional repressor, BRCA2 interacting [Source:NCBI gene;Acc:335889]	TRUE	FALSE
chr8	29903617	chr8-29903617	A	C	0.5931	0.0354	Intron	0	ENSCHAG00000010628	emsy	protein_coding	EMSY transcriptional repressor, BRCA2 interacting [Source:NCBI gene;Acc:335889]	TRUE	FALSE
chr8	29945567	chr8-29945567	T	G	0.5545	0.0378	Intron	0	ENSCHAG00000010755	vaspa	protein_coding	vasodilator stimulated phosphoprotein a [Source:ZFIN;Acc:ZDB-GENE-070424-68]	TRUE	FALSE
chr8	29946173	chr8-29946173	G	A	0.6169	0.0428	Intron	0	ENSCHAG00000010755	vaspa	protein_coding	vasodilator stimulated phosphoprotein a [Source:ZFIN;Acc:ZDB-GENE-070424-68]	TRUE	FALSE
chr8	29946222	chr8-29946222	G	A	0.6364	0.0291	Intron	0	ENSCHAG00000010755	vaspa	protein_coding	vasodilator stimulated phosphoprotein a [Source:ZFIN;Acc:ZDB-GENE-070424-68]	TRUE	FALSE
chr8	30049109	chr8-30049109	G	A	0.5786	0.0009	Intron	0	ENSCHAG00000010755	vaspa	protein_coding	vasodilator stimulated phosphoprotein a [Source:ZFIN;Acc:ZDB-GENE-070424-68]	TRUE	FALSE
chr8	30246419	chr8-30246419	C	T	0.5665	0.0335	Intron	0	ENSCHAG00000003993	aspg	protein_coding	asparaginase homolog (S. cerevisiae) [Source:ZFIN;Acc:ZDB-GENE-070820-14]	TRUE	FALSE
chr8	30270736	chr8-30270736	T	A	0.5848	0.0617	Upstream	3140	ENSCHAG00000003993	aspg	protein_coding	asparaginase homolog (S. cerevisiae) [Source:ZFIN;Acc:ZDB-GENE-070820-14]	TRUE	FALSE
chr8	30270742	chr8-30270742	C	T	0.6028	0.0664	Upstream	3146	ENSCHAG00000003993	aspg	protein_coding	asparaginase homolog (S. cerevisiae) [Source:ZFIN;Acc:ZDB-GENE-070820-14]	TRUE	FALSE
chr8	30270761	chr8-30270761	C	T	0.5763	0.091	Upstream	3165	ENSCHAG00000003993	aspg	protein_coding	asparaginase homolog (S. cerevisiae) [Source:ZFIN;Acc:ZDB-GENE-070820-14]	TRUE	FALSE
chr8	30393994	chr8-30393994	T	A	0.584	0.0281	Intron	0	ENSCHAG00000005255	gria4b	protein_coding	glutamate receptor 4-like [Source:NCBI gene;Acc:105905528]	TRUE	FALSE
chr8	30394184	chr8-30394184	C	T	0.564	0.0229	Intron	0	ENSCHAG00000005255	gria4b	protein_coding	glutamate receptor 4-like [Source:NCBI gene;Acc:105905528]	TRUE	FALSE
chr8	30397701	chr8-30397701	T	A	0.5648	0.0094	Intron	0	ENSCHAG00000005255	gria4b	protein_coding	glutamate receptor 4-like [Source:NCBI gene;Acc:105905528]	TRUE	FALSE
chr8	30398233	chr8-30398233	C	A	0.5512	0.0401	Intron	0	ENSCHAG00000005255	gria4b	protein_coding	glutamate receptor 4-like [Source:NCBI gene;Acc:105905528]	TRUE	FALSE
chr8	30398478	chr8-30398478	A	C	0.6151	0.0888	Intron	0	ENSCHAG00000005255	gria4b	protein_coding	glutamate receptor 4-like [Source:NCBI gene;Acc:105905528]	TRUE	FALSE
chr8	30398637	chr8-30398637	C	A	0.6099	0.0387	Intron	0	ENSCHAG00000005255	gria4b	protein_coding	glutamate receptor 4-like [Source:NCBI gene;Acc:105905528]	TRUE	FALSE
chr8	30399603	chr8-30399603	G	A	0.6207	0.07	Intron	0	ENSCHAG00000005255	gria4b	protein_coding	glutamate receptor 4-like [Source:NCBI gene;Acc:105905528]	TRUE	FALSE
chr8	30399664	chr8-30399664	T	G	0.6197	0.0029	Intron	0	ENSCHAG00000005255	gria4b	protein_coding	glutamate receptor 4-like [Source:NCBI gene;Acc:105905528]	TRUE	FALSE
chr8	30399675	chr8-30399675	A	G	0.5981	0.0174	Intron	0	ENSCHAG00000005255	gria4b	protein_coding	glutamate receptor 4-like [Source:NCBI gene;Acc:105905528]	TRUE	FALSE
chr8	30399834	chr8-30399834	C	T	0.683	0.0738	Intron	0	ENSCHAG00000005255	gria4b	protein_coding	glutamate receptor 4-like [Source:NCBI gene;Acc:105905528]	TRUE	FALSE
chr8	30399904	chr8-30399904	T	C	0.5832	0.0378	Intron	0	ENSCHAG00000005255	gria4b	protein_coding	glutamate receptor 4-like [Source:NCBI gene;Acc:105905528]	TRUE	FALSE
chr8	30400312	chr8-30400312	C	G	0.5695	0.0803	Intron	0	ENSCHAG00000005255	gria4b	protein_coding	glutamate receptor 4-like [Source:NCBI gene;Acc:105905528]	TRUE	FALSE
chr8	30400857	chr8-30400857	C	T	0.6589	0.0049	Intron	0	ENSCHAG00000005255	gria4b	protein_coding	glutamate receptor 4-like [Source:NCBI gene;Acc:105905528]	TRUE	FALSE
chr8	30401654	chr8-30401654	C	T	0.6419	0.0396	Intron	0	ENSCHAG00000005255	gria4b	protein_coding	glutamate receptor 4-like [Source:NCBI gene;Acc:105905528]	TRUE	FALSE
chr8	30401685	chr8-30401685	C	T	0.5682	0.0344	Intron	0	ENSCHAG00000005255	gria4b	protein_coding	glutamate receptor 4-like [Source:NCBI gene;Acc:105905528]	TRUE	FALSE
chr8	30402252	chr8-30402252	T	C	0.6134	0.0452	Intron	0	ENSCHAG00000005255	gria4b	protein_coding	glutamate receptor 4-like [Source:NCBI gene;Acc:105905528]	TRUE	FALSE
chr8	30402377	chr8-30402377	G	A	0.5606	0.081	Intron	0	ENSCHAG00000005255	gria4b	protein_coding	glutamate receptor 4-like [Source:NCBI gene;Acc:105905528]	TRUE	FALSE
chr8	30402780	chr8-30402780	G	A	0.5704	0.037	Intron	0	ENSCHAG00000005255	gria4b	protein_coding	glutamate receptor 4-like [Source:NCBI gene;Acc:105905528]	TRUE	FALSE
chr8	30404020	chr8-30404020	A	C	0.6069	0.0459	Intron	0	ENSCHAG00000005255	gria4b	protein_coding	glutamate receptor 4-like [Source:NCBI gene;Acc:105905528]	TRUE	FALSE
chr8	30404473	chr8-30404473	C	T	0.6469	0.0701	Intron	0	ENSCHAG00000005255	gria4b	protein_coding	glutamate receptor 4-like [Source:NCBI gene;Acc:105905528]	TRUE	FALSE
chr8	30407706	chr8-30407706	T	G	0.5872	0.0717	Intron	0	ENSCHAG00000005255	gria4b	protein_coding	glutamate receptor 4-like [Source:NCBI gene;Acc:105905528]	TRUE	FALSE
chr8	30407819	chr8-30407819	C	T	0.6287	0.0086	Intron	0	ENSCHAG00000005255	gria4b	protein_coding	glutamate receptor 4-like [Source:NCBI gene;Acc:105905528]	TRUE	FALSE
chr8	30408175	chr8-30408175	T	C	0.6398	0.0012	Intron	0	ENSCHAG00000005255	gria4b	protein_coding	glutamate receptor 4-like [Source:NCBI gene;Acc:105905528]	TRUE	FALSE
chr8	30408317	chr8-30408317	C	T	0.6407	0.0913	Intron	0	ENSCHAG00000005255	gria4b	protein_coding	glutamate receptor 4-like [Source:NCBI gene;Acc:105905528]	TRUE	FALSE
chr8	30408710	chr8-30408710	A	G	0.5953	0.1301	Intron	0	ENSCHAG00000005255	gria4b	protein_coding	glutamate receptor 4-like [Source:NCBI gene;Acc:105905528]	TRUE	FALSE
chr8	30408740	chr8-30408740	T	A	0.553	0.1185	Intron	0	ENSCHAG00000005255	gria4b	protein_coding	glutamate receptor 4-like [Source:NCBI gene;Acc:105905528]	TRUE	FALSE
chr8	30410469	chr8-30410469	C	T	0.5513	0.111	Intron	0	ENSCHAG00000005255	gria4b	protein_coding	glutamate receptor 4-like [Source:NCBI gene;Acc:105905528]	TRUE	FALSE
chr8	30412114	chr8-30412114	C	A	0.6081	0.1113	Intron	0	ENSCHAG00000005255	gria4b	protein_coding	glutamate receptor 4-like [Source:NCBI gene;Acc:105905528]	TRUE	FALSE
chr8	30413676	chr8-30413676	C	T	0.6378	0.0684	Upstream	460	ENSCHAG00000005255	gria4b	protein_coding	glutamate receptor 4-like [Source:NCBI gene;Acc:105905528]	TRUE	FALSE
chr8	30414058	chr8-30414058	G	T	0.6439	0.0907	Upstream	842	ENSCHAG00000005255	gria4b	protein_coding	glutamate receptor 4-like [Source:NCBI gene;Acc:105905528]	TRUE	FALSE
chr8	30415116	chr8-30415116	G	A	0.6016	0.0501	Upstream	1900	ENSCHAG00000005255	gria4b	protein_coding	glutamate receptor 4-like [Source:NCBI gene;Acc:105905528]	TRUE	FALSE
chr8	30415185	chr8-30415185	A	G	0.6002	0.1121	Upstream	1969	ENSCHAG00000005255	gria4b	protein_coding	glutamate receptor 4-like [Source:NCBI gene;Acc:105905528]	TRUE	FALSE
chr8	30415227	chr8-30415227	G	C	0.6188	0.1817	Upstream	2011	ENSCHAG00000005255	gria4b	protein_coding	glutamate receptor 4-like [Source:NCBI gene;Acc:105905528]	TRUE	FALSE
chr8	30415899	chr8-30415899	C	T	0.6595	0.055	Upstream	2683	ENSCHAG00000005255	gria4b	protein_coding	glutamate receptor 4-like [Source:NCBI gene;Acc:105905528]	TRUE	FALSE
chr8	30416331	chr8-30416331	C	A	0.5973	0.0691	Upstream	3115	ENSCHAG00000005255	gria4b	protein_coding	glutamate receptor 4-like [Source:NCBI gene;Acc:105905528]	TRUE	FALSE
chr8	30416549	chr8-30416549	C	T	0.5956	0.0663	Upstream	2993	ENSCHAG00000008163		lncRNA		TRUE	FALSE
chr8	30416911	chr8-30416911	A	T	0.5691	0.0212	Upstream	2631	ENSCHAG00000008163		lncRNA		TRUE	FALSE
chr8	30417165	chr8-30417165	C	T	0.6473	0.0567	Upstream	2377	ENSCHAG00000008163		lncRNA		TRUE	FALSE
chr8	30417327	chr8-30417327	A	G	0.6169	0.084	Upstream	2215	ENSCHAG00000008163		lncRNA		TRUE	FALSE
chr8	30417329	chr8-30417329	C	T	0.5948	0.0713	Upstream	2213	ENSCHAG00000008163		lncRNA		TRUE	FALSE
chr8	30418043	chr8-30418043	T	C	0.5587	0.0919	Upstream	1499	ENSCHAG00000008163		lncRNA		TRUE	FALSE
chr8	30418160	chr8-30418160	C	T	0.61	0.0215	Upstream	1382	ENSCHAG00000008163		lncRNA		TRUE	FALSE
chr8	30418282	chr8-30418282	C	T	0.6383	0.0391	Downstream	1260	ENSCHAG00000008163		lncRNA		TRUE	FALSE
chr8	30418347	chr8-30418347	A	G	0.6253	0.1057	Downstream	1195	ENSCHAG00000008163		lncRNA		TRUE	FALSE
chr8	30418427	chr8-30418427	C	T	0.6397	0.0776	Downstream	1115	ENSCHAG00000008163		lncRNA		TRUE	FALSE
chr8	30418556	chr8-30418556	G	A	0.6287	0.0319	Downstream	986	ENSCHAG00000008163		lncRNA		TRUE	FALSE
chr8	30418575	chr8-30418575	T	G	0.5748	0.006	Downstream	967	ENSCHAG00000008163		lncRNA		TRUE	FALSE
chr8	30418723	chr8-30418723	C	A	0.6356	0.1487	Downstream	819	ENSCHAG00000008163		lncRNA		TRUE	FALSE
chr8	30420287	chr8-30420287	A	G	0.6501	0.1232	NA	0	ENSCHAG00000008163		lncRNA		TRUE	FALSE
chr8	30420846	chr8-30420846	C	A	0.6271	0.0327	Intron	0	ENSCHAG00000008163		lncRNA		TRUE	FALSE
chr8	30421411	chr8-30421411	A	T	0.577	0.0767	Intron	0	ENSCHAG00000008163		lncRNA		TRUE	FALSE
chr8	30421784	chr8-30421784	G	A	0.6655	0.0283	Intron	0	ENSCHAG00000008163		lncRNA		TRUE	FALSE
chr8	30421789	chr8-30421789	A	C	0.5679	0.0203	Intron	0	ENSCHAG00000008163		lncRNA		TRUE	FALSE
chr8	30422179	chr8-30422179	G	T	0.6665	0.0927	Intron	0	ENSCHAG00000008163		lncRNA		TRUE	FALSE
chr8	30422207	chr8-30422207	A	G	0.6518	0.036	Intron	0	ENSCHAG00000008163		lncRNA		TRUE	FALSE
chr8	30422313	chr8-30422313	A	G	0.6424	0.1051	Intron	0	ENSCHAG00000008163		lncRNA		TRUE	FALSE
chr8	30422349	chr8-30422349	T	C	0.6637	0.1714	Intron	0	ENSCHAG00000008163		lncRNA		TRUE	FALSE
chr8	30422478	chr8-30422478	T	A	0.6929	0.091	Intron	0	ENSCHAG00000008163		lncRNA		TRUE	FALSE
chr8	30422485	chr8-30422485	A	T	0.6906	0.0797	Intron	0	ENSCHAG00000008163		lncRNA		TRUE	FALSE
chr8	30422522	chr8-30422522	T	C	0.6922	0.0336	Intron	0	ENSCHAG00000008163		lncRNA		TRUE	FALSE
chr8	30422567	chr8-30422567	T	C	0.679	0.0462	Intron	0	ENSCHAG00000008163		lncRNA		TRUE	FALSE
chr8	30422634	chr8-30422634	A	C	0.6019	0.0145	Intron	0	ENSCHAG00000008163		lncRNA		TRUE	FALSE
chr8	30422652	chr8-30422652	A	C	0.6301	0.0694	Intron	0	ENSCHAG00000008163		lncRNA		TRUE	FALSE
chr8	30422675	chr8-30422675	A	G	0.609	0.0257	Intron	0	ENSCHAG00000008163		lncRNA		TRUE	FALSE
chr8	30423342	chr8-30423342	A	C	0.6122	0.0902	Intron	0	ENSCHAG00000008163		lncRNA		TRUE	FALSE
chr8	30423392	chr8-30423392	C	T	0.6354	0.1165	Intron	0	ENSCHAG00000008163		lncRNA		TRUE	FALSE
chr8	30423394	chr8-30423394	T	C	0.6264	0.1247	Intron	0	ENSCHAG00000008163		lncRNA		TRUE	FALSE
chr8	30423396	chr8-30423396	G	C	0.6406	0.1159	Intron	0	ENSCHAG00000008163		lncRNA		TRUE	FALSE
chr8	30423468	chr8-30423468	A	G	0.6191	0.0847	Intron	0	ENSCHAG00000008163		lncRNA		TRUE	FALSE
chr8	30423566	chr8-30423566	G	T	0.5861	0.0275	Intron	0	ENSCHAG00000008163		lncRNA		TRUE	FALSE
chr8	30423742	chr8-30423742	T	A	0.6129	0.0116	Intron	0	ENSCHAG00000008163		lncRNA		TRUE	FALSE
chr8	30424473	chr8-30424473	C	T	0.5736	0.0605	Intron	0	ENSCHAG00000008163		lncRNA		TRUE	FALSE
chr8	30424670	chr8-30424670	T	A	0.6399	0.0516	Intron	0	ENSCHAG00000008163		lncRNA		TRUE	FALSE
chr8	30424744	chr8-30424744	C	T	0.6133	0.0696	Intron	0	ENSCHAG00000008163		lncRNA		TRUE	FALSE
chr8	30424779	chr8-30424779	G	T	0.6169	0.0811	Intron	0	ENSCHAG00000008163		lncRNA		TRUE	FALSE
chr8	30424820	chr8-30424820	A	C	0.6029	0.103	Intron	0	ENSCHAG00000008163		lncRNA		TRUE	FALSE
chr8	30424873	chr8-30424873	T	G	0.6532	0.0692	Intron	0	ENSCHAG00000008163		lncRNA		TRUE	FALSE
chr8	30425581	chr8-30425581	A	C	0.5644	0.0246	Intron	0	ENSCHAG00000008163		lncRNA		TRUE	FALSE
chr8	30425859	chr8-30425859	A	C	0.5997	0.0604	Intron	0	ENSCHAG00000008163		lncRNA		TRUE	FALSE
chr8	30426091	chr8-30426091	G	T	0.5585	0.0883	Intron	0	ENSCHAG00000008163		lncRNA		TRUE	FALSE
chr8	30427078	chr8-30427078	C	T	0.5863	0.0587	Intron	0	ENSCHAG00000008163		lncRNA		TRUE	FALSE
chr8	30427275	chr8-30427275	C	A	0.5718	0.1384	Intron	0	ENSCHAG00000008163		lncRNA		TRUE	FALSE
chr8	30427589	chr8-30427589	T	A	0.5878	0.0902	Intron	0	ENSCHAG00000008163		lncRNA		TRUE	FALSE
chr8	30428635	chr8-30428635	A	T	0.6804	0.0604	Intron	0	ENSCHAG00000008163		lncRNA		TRUE	FALSE
chr8	30428838	chr8-30428838	A	G	0.6273	0.0144	Intron	0	ENSCHAG00000008163		lncRNA		TRUE	FALSE
chr8	30430750	chr8-30430750	A	G	0.5672	0.035	Intron	0	ENSCHAG00000008163		lncRNA		TRUE	FALSE
chr8	30431053	chr8-30431053	T	C	0.554	0.02	NA	0	ENSCHAG00000008163		lncRNA		TRUE	FALSE
chr8	30431496	chr8-30431496	A	T	0.6184	0.0109	Intron	0	ENSCHAG00000008163		lncRNA		TRUE	FALSE
chr8	30431497	chr8-30431497	T	A	0.6169	0.0046	Intron	0	ENSCHAG00000008163		lncRNA		TRUE	FALSE
chr8	30431587	chr8-30431587	C	T	0.6302	0.0283	Intron	0	ENSCHAG00000008163		lncRNA		TRUE	FALSE
chr8	30431616	chr8-30431616	C	T	0.6427	0.1061	Intron	0	ENSCHAG00000008163		lncRNA		TRUE	FALSE
chr8	30431897	chr8-30431897	C	T	0.5668	0.0137	Intron	0	ENSCHAG00000008163		lncRNA		TRUE	FALSE
chr8	30432246	chr8-30432246	T	C	0.5507	0.039	Intron	0	ENSCHAG00000008163		lncRNA		TRUE	FALSE
chr8	30432500	chr8-30432500	G	A	0.5643	0.032	Intron	0	ENSCHAG00000008163		lncRNA		TRUE	FALSE
chr8	30433197	chr8-30433197	G	C	0.5501	0.0275	Intron	0	ENSCHAG00000008163		lncRNA		TRUE	FALSE
chr8	30434455	chr8-30434455	T	C	0.6419	0.1077	Intron	0	ENSCHAG00000008163		lncRNA		TRUE	FALSE
chr8	30434667	chr8-30434667	A	G	0.663	0.0815	Intron	0	ENSCHAG00000008163		lncRNA		TRUE	FALSE
chr8	30436100	chr8-30436100	C	G	0.6507	0.0604	Intron	0	ENSCHAG00000008163		lncRNA		TRUE	FALSE
chr8	30436682	chr8-30436682	A	G	0.5536	0.0635	Intron	0	ENSCHAG00000008163		lncRNA		TRUE	FALSE
chr8	30436971	chr8-30436971	A	G	0.5658	0.097	Downstream	0	ENSCHAG00000008163		lncRNA		TRUE	FALSE
chr8	30437905	chr8-30437905	T	A	0.5676	0.0053	Upstream	815	ENSCHAG00000008163		lncRNA		TRUE	FALSE
chr8	30438740	chr8-30438740	A	C	0.5677	0.0347	Upstream	436	ENSCHAG00000008176	si:ch1073-416d2.3	protein_coding	protein Z-dependent protease inhibitor-like [Source:NCBI gene;Acc:105905489]	TRUE	FALSE
chr8	30438746	chr8-30438746	C	G	0.5536	0.0196	Upstream	430	ENSCHAG00000008176	si:ch1073-416d2.3	protein_coding	protein Z-dependent protease inhibitor-like [Source:NCBI gene;Acc:105905489]	TRUE	FALSE
chr8	30439130	chr8-30439130	A	C	0.6382	0.0764	Upstream	46	ENSCHAG00000008176	si:ch1073-416d2.3	protein_coding	protein Z-dependent protease inhibitor-like [Source:NCBI gene;Acc:105905489]	TRUE	FALSE
chr8	30439521	chr8-30439521	T	A	0.6503	0.0063	Intron	0	ENSCHAG00000008176	si:ch1073-416d2.3	protein_coding	protein Z-dependent protease inhibitor-like [Source:NCBI gene;Acc:105905489]	TRUE	FALSE
chr8	30439712	chr8-30439712	C	T	0.6673	0.0657	Intron	0	ENSCHAG00000008176	si:ch1073-416d2.3	protein_coding	protein Z-dependent protease inhibitor-like [Source:NCBI gene;Acc:105905489]	TRUE	FALSE
chr8	30439973	chr8-30439973	C	T	0.5697	0.039	Intron	0	ENSCHAG00000008176	si:ch1073-416d2.3	protein_coding	protein Z-dependent protease inhibitor-like [Source:NCBI gene;Acc:105905489]	TRUE	FALSE
chr8	30440009	chr8-30440009	G	T	0.6636	0.053	Intron	0	ENSCHAG00000008176	si:ch1073-416d2.3	protein_coding	protein Z-dependent protease inhibitor-like [Source:NCBI gene;Acc:105905489]	TRUE	FALSE
chr8	30440020	chr8-30440020	G	C	0.5552	0.0973	Intron	0	ENSCHAG00000008176	si:ch1073-416d2.3	protein_coding	protein Z-dependent protease inhibitor-like [Source:NCBI gene;Acc:105905489]	TRUE	FALSE
chr8	30440070	chr8-30440070	T	C	0.6039	0.0996	Intron	0	ENSCHAG00000008176	si:ch1073-416d2.3	protein_coding	protein Z-dependent protease inhibitor-like [Source:NCBI gene;Acc:105905489]	TRUE	FALSE
chr8	30440311	chr8-30440311	T	C	0.6078	0.0879	Intron	0	ENSCHAG00000008176	si:ch1073-416d2.3	protein_coding	protein Z-dependent protease inhibitor-like [Source:NCBI gene;Acc:105905489]	TRUE	FALSE
chr8	30447788	chr8-30447788	G	A	0.5801	0.0665	Intron	0	ENSCHAG00000008176	si:ch1073-416d2.3	protein_coding	protein Z-dependent protease inhibitor-like [Source:NCBI gene;Acc:105905489]	TRUE	FALSE
chr8	30448569	chr8-30448569	G	A	0.6082	0.0321	Upstream	175	ENSCHAG00000008176	si:ch1073-416d2.3	protein_coding	protein Z-dependent protease inhibitor-like [Source:NCBI gene;Acc:105905489]	TRUE	FALSE
chr8	30448748	chr8-30448748	C	T	0.7142	0.0064	Upstream	354	ENSCHAG00000008176	si:ch1073-416d2.3	protein_coding	protein Z-dependent protease inhibitor-like [Source:NCBI gene;Acc:105905489]	TRUE	FALSE
chr8	30450084	chr8-30450084	C	T	0.6241	0.0884	Upstream	1690	ENSCHAG00000008176	si:ch1073-416d2.3	protein_coding	protein Z-dependent protease inhibitor-like [Source:NCBI gene;Acc:105905489]	TRUE	FALSE
chr8	30450540	chr8-30450540	G	T	0.6258	0.117	Upstream	2146	ENSCHAG00000008176	si:ch1073-416d2.3	protein_coding	protein Z-dependent protease inhibitor-like [Source:NCBI gene;Acc:105905489]	TRUE	FALSE
chr8	30450633	chr8-30450633	C	T	0.6766	0.0706	Upstream	2239	ENSCHAG00000008176	si:ch1073-416d2.3	protein_coding	protein Z-dependent protease inhibitor-like [Source:NCBI gene;Acc:105905489]	TRUE	FALSE
chr8	30451087	chr8-30451087	C	T	0.6192	0.0127	Upstream	2693	ENSCHAG00000008176	si:ch1073-416d2.3	protein_coding	protein Z-dependent protease inhibitor-like [Source:NCBI gene;Acc:105905489]	TRUE	FALSE
chr8	30451208	chr8-30451208	C	T	0.6912	0.0954	Upstream	2757	ENSCHAG00000008232		pseudogene		TRUE	FALSE
chr8	30452326	chr8-30452326	T	C	0.6259	0.0563	Upstream	1639	ENSCHAG00000008232		pseudogene		TRUE	FALSE
chr8	30453401	chr8-30453401	C	T	0.66	0.0477	Downstream	564	ENSCHAG00000008232		pseudogene		TRUE	FALSE
chr8	30453763	chr8-30453763	A	T	0.6454	0.0199	Downstream	202	ENSCHAG00000008232		pseudogene		TRUE	FALSE
chr8	30453775	chr8-30453775	C	T	0.6819	0.0073	Downstream	190	ENSCHAG00000008232		pseudogene		TRUE	FALSE
chr8	30454684	chr8-30454684	A	T	0.62	0.0623	Upstream	425	ENSCHAG00000008232		pseudogene		TRUE	FALSE
chr8	30456017	chr8-30456017	G	A	0.697	0.1623	Upstream	1758	ENSCHAG00000008232		pseudogene		TRUE	FALSE
chr8	30456258	chr8-30456258	T	C	0.6464	0.079	Upstream	1999	ENSCHAG00000008232		pseudogene		TRUE	FALSE
chr8	30456453	chr8-30456453	C	A	0.6662	0.036	Upstream	2194	ENSCHAG00000008232		pseudogene		TRUE	FALSE
chr8	30456577	chr8-30456577	C	T	0.5519	0.0901	Upstream	2318	ENSCHAG00000008232		pseudogene		TRUE	FALSE
chr8	30456647	chr8-30456647	C	T	0.5974	0.0694	Upstream	2388	ENSCHAG00000008232		pseudogene		TRUE	FALSE
chr8	30456797	chr8-30456797	T	C	0.7022	0.0008	Upstream	2538	ENSCHAG00000008232		pseudogene		TRUE	FALSE
chr8	30457490	chr8-30457490	A	C	0.6202	0.0836	Upstream	3231	ENSCHAG00000008232		pseudogene		TRUE	FALSE
chr8	30457491	chr8-30457491	C	T	0.6143	0.0824	Upstream	3232	ENSCHAG00000008232		pseudogene		TRUE	FALSE
chr8	30457537	chr8-30457537	T	A	0.6292	0.0569	Upstream	3278	ENSCHAG00000008232		pseudogene		TRUE	FALSE
chr8	30457551	chr8-30457551	A	T	0.6099	0.093	Upstream	3292	ENSCHAG00000008232		pseudogene		TRUE	FALSE
chr8	30461293	chr8-30461293	A	C	0.5801	0.0175	Intron	0	ENSCHAG00000008250	atxn3	protein_coding	ataxin 3 [Source:ZFIN;Acc:ZDB-GENE-040426-983]	TRUE	FALSE
chr8	30461306	chr8-30461306	C	T	0.6172	0.0531	Intron	0	ENSCHAG00000008250	atxn3	protein_coding	ataxin 3 [Source:ZFIN;Acc:ZDB-GENE-040426-983]	TRUE	FALSE
chr8	30462620	chr8-30462620	C	A	0.6138	0.0293	Intron	0	ENSCHAG00000008250	atxn3	protein_coding	ataxin 3 [Source:ZFIN;Acc:ZDB-GENE-040426-983]	TRUE	FALSE
chr8	30462718	chr8-30462718	A	G	0.5851	0.0294	Syn	0	ENSCHAG00000008250	atxn3	protein_coding	ataxin 3 [Source:ZFIN;Acc:ZDB-GENE-040426-983]	TRUE	FALSE
chr8	30462909	chr8-30462909	T	C	0.6163	0.0748	Intron	0	ENSCHAG00000008250	atxn3	protein_coding	ataxin 3 [Source:ZFIN;Acc:ZDB-GENE-040426-983]	TRUE	FALSE
chr8	30463168	chr8-30463168	G	A	0.6232	0.0644	Intron	0	ENSCHAG00000008250	atxn3	protein_coding	ataxin 3 [Source:ZFIN;Acc:ZDB-GENE-040426-983]	TRUE	FALSE
chr8	30463262	chr8-30463262	A	G	0.6097	0.0595	Intron	0	ENSCHAG00000008250	atxn3	protein_coding	ataxin 3 [Source:ZFIN;Acc:ZDB-GENE-040426-983]	TRUE	FALSE
chr8	30463512	chr8-30463512	A	G	0.6158	0.0189	Intron	0	ENSCHAG00000008250	atxn3	protein_coding	ataxin 3 [Source:ZFIN;Acc:ZDB-GENE-040426-983]	TRUE	FALSE
chr8	30463519	chr8-30463519	A	C	0.6208	0.0289	Intron	0	ENSCHAG00000008250	atxn3	protein_coding	ataxin 3 [Source:ZFIN;Acc:ZDB-GENE-040426-983]	TRUE	FALSE
chr8	30463609	chr8-30463609	T	G	0.5799	0.0239	Intron	0	ENSCHAG00000008250	atxn3	protein_coding	ataxin 3 [Source:ZFIN;Acc:ZDB-GENE-040426-983]	TRUE	FALSE
chr8	30463645	chr8-30463645	A	G	0.6349	0.0182	Intron	0	ENSCHAG00000008250	atxn3	protein_coding	ataxin 3 [Source:ZFIN;Acc:ZDB-GENE-040426-983]	TRUE	FALSE
chr8	30463661	chr8-30463661	T	C	0.6194	0.0176	Intron	0	ENSCHAG00000008250	atxn3	protein_coding	ataxin 3 [Source:ZFIN;Acc:ZDB-GENE-040426-983]	TRUE	FALSE
chr8	30463671	chr8-30463671	A	C	0.6113	0.0534	Intron	0	ENSCHAG00000008250	atxn3	protein_coding	ataxin 3 [Source:ZFIN;Acc:ZDB-GENE-040426-983]	TRUE	FALSE
chr8	30463895	chr8-30463895	C	G	0.5835	0.126	Intron	0	ENSCHAG00000008250	atxn3	protein_coding	ataxin 3 [Source:ZFIN;Acc:ZDB-GENE-040426-983]	TRUE	FALSE
chr8	30463921	chr8-30463921	G	A	0.595	0.0967	Intron	0	ENSCHAG00000008250	atxn3	protein_coding	ataxin 3 [Source:ZFIN;Acc:ZDB-GENE-040426-983]	TRUE	FALSE
chr8	30463934	chr8-30463934	T	C	0.5827	0.0951	Intron	0	ENSCHAG00000008250	atxn3	protein_coding	ataxin 3 [Source:ZFIN;Acc:ZDB-GENE-040426-983]	TRUE	FALSE
chr8	30464699	chr8-30464699	T	C	0.6365	0.0921	Intron	0	ENSCHAG00000008250	atxn3	protein_coding	ataxin 3 [Source:ZFIN;Acc:ZDB-GENE-040426-983]	TRUE	FALSE
chr8	30464839	chr8-30464839	C	T	0.6318	0.0054	Intron	0	ENSCHAG00000008250	atxn3	protein_coding	ataxin 3 [Source:ZFIN;Acc:ZDB-GENE-040426-983]	TRUE	FALSE
chr8	30464847	chr8-30464847	T	G	0.5634	0.0044	Intron	0	ENSCHAG00000008250	atxn3	protein_coding	ataxin 3 [Source:ZFIN;Acc:ZDB-GENE-040426-983]	TRUE	FALSE
chr8	30464879	chr8-30464879	G	A	0.5661	0.0017	Intron	0	ENSCHAG00000008250	atxn3	protein_coding	ataxin 3 [Source:ZFIN;Acc:ZDB-GENE-040426-983]	TRUE	FALSE
chr8	30464948	chr8-30464948	A	G	0.6595	0.0464	Intron	0	ENSCHAG00000008250	atxn3	protein_coding	ataxin 3 [Source:ZFIN;Acc:ZDB-GENE-040426-983]	TRUE	FALSE
chr8	30465196	chr8-30465196	G	A	0.6075	0.0826	Intron	0	ENSCHAG00000008250	atxn3	protein_coding	ataxin 3 [Source:ZFIN;Acc:ZDB-GENE-040426-983]	TRUE	FALSE
chr8	30465198	chr8-30465198	G	A	0.6243	0.0967	Intron	0	ENSCHAG00000008250	atxn3	protein_coding	ataxin 3 [Source:ZFIN;Acc:ZDB-GENE-040426-983]	TRUE	FALSE
chr8	30465211	chr8-30465211	C	T	0.5978	0.1055	Intron	0	ENSCHAG00000008250	atxn3	protein_coding	ataxin 3 [Source:ZFIN;Acc:ZDB-GENE-040426-983]	TRUE	FALSE
chr8	30465308	chr8-30465308	G	T	0.6229	0.074	Intron	0	ENSCHAG00000008250	atxn3	protein_coding	ataxin 3 [Source:ZFIN;Acc:ZDB-GENE-040426-983]	TRUE	FALSE
chr8	30465431	chr8-30465431	T	C	0.6537	0.049	Intron	0	ENSCHAG00000008250	atxn3	protein_coding	ataxin 3 [Source:ZFIN;Acc:ZDB-GENE-040426-983]	TRUE	FALSE
chr8	30465477	chr8-30465477	G	T	0.6467	0.0057	Intron	0	ENSCHAG00000008250	atxn3	protein_coding	ataxin 3 [Source:ZFIN;Acc:ZDB-GENE-040426-983]	TRUE	FALSE
chr8	30465642	chr8-30465642	A	C	0.6201	0.067	Intron	0	ENSCHAG00000008250	atxn3	protein_coding	ataxin 3 [Source:ZFIN;Acc:ZDB-GENE-040426-983]	TRUE	FALSE
chr8	30465661	chr8-30465661	T	G	0.6103	0.0782	Intron	0	ENSCHAG00000008250	atxn3	protein_coding	ataxin 3 [Source:ZFIN;Acc:ZDB-GENE-040426-983]	TRUE	FALSE
chr8	30466006	chr8-30466006	G	C	0.6014	0.0957	Intron	0	ENSCHAG00000008250	atxn3	protein_coding	ataxin 3 [Source:ZFIN;Acc:ZDB-GENE-040426-983]	TRUE	FALSE
chr8	30466019	chr8-30466019	G	A	0.5911	0.1037	Intron	0	ENSCHAG00000008250	atxn3	protein_coding	ataxin 3 [Source:ZFIN;Acc:ZDB-GENE-040426-983]	TRUE	FALSE
chr8	30466072	chr8-30466072	T	C	0.5986	0.1148	Intron	0	ENSCHAG00000008250	atxn3	protein_coding	ataxin 3 [Source:ZFIN;Acc:ZDB-GENE-040426-983]	TRUE	FALSE
chr8	30466308	chr8-30466308	C	G	0.6337	0.0775	Intron	0	ENSCHAG00000008250	atxn3	protein_coding	ataxin 3 [Source:ZFIN;Acc:ZDB-GENE-040426-983]	TRUE	FALSE
chr8	30466401	chr8-30466401	G	A	0.6285	0.0274	Intron	0	ENSCHAG00000008250	atxn3	protein_coding	ataxin 3 [Source:ZFIN;Acc:ZDB-GENE-040426-983]	TRUE	FALSE
chr8	30466445	chr8-30466445	G	A	0.6536	0.0149	Intron	0	ENSCHAG00000008250	atxn3	protein_coding	ataxin 3 [Source:ZFIN;Acc:ZDB-GENE-040426-983]	TRUE	FALSE
chr8	30466450	chr8-30466450	G	A	0.6198	0.0063	Intron	0	ENSCHAG00000008250	atxn3	protein_coding	ataxin 3 [Source:ZFIN;Acc:ZDB-GENE-040426-983]	TRUE	FALSE
chr8	30466452	chr8-30466452	A	G	0.627	0.0005	Intron	0	ENSCHAG00000008250	atxn3	protein_coding	ataxin 3 [Source:ZFIN;Acc:ZDB-GENE-040426-983]	TRUE	FALSE
chr8	30466985	chr8-30466985	T	A	0.5942	0.0659	Intron	0	ENSCHAG00000008250	atxn3	protein_coding	ataxin 3 [Source:ZFIN;Acc:ZDB-GENE-040426-983]	TRUE	FALSE
chr8	30467002	chr8-30467002	G	A	0.6228	0.0746	Intron	0	ENSCHAG00000008250	atxn3	protein_coding	ataxin 3 [Source:ZFIN;Acc:ZDB-GENE-040426-983]	TRUE	FALSE
chr8	30469923	chr8-30469923	T	G	0.5669	0.1287	Upstream	286	ENSCHAG00000008250	atxn3	protein_coding	ataxin 3 [Source:ZFIN;Acc:ZDB-GENE-040426-983]	TRUE	FALSE
chr8	30471388	chr8-30471388	A	C	0.6217	0.0651	Upstream	1751	ENSCHAG00000008250	atxn3	protein_coding	ataxin 3 [Source:ZFIN;Acc:ZDB-GENE-040426-983]	TRUE	FALSE
chr8	30471804	chr8-30471804	A	T	0.6033	0.063	Upstream	2167	ENSCHAG00000008250	atxn3	protein_coding	ataxin 3 [Source:ZFIN;Acc:ZDB-GENE-040426-983]	TRUE	FALSE
chr8	30473119	chr8-30473119	T	A	0.6456	0.0387	Upstream	3482	ENSCHAG00000008250	atxn3	protein_coding	ataxin 3 [Source:ZFIN;Acc:ZDB-GENE-040426-983]	TRUE	FALSE
chr8	30473120	chr8-30473120	A	T	0.6354	0.0441	Upstream	3483	ENSCHAG00000008250	atxn3	protein_coding	ataxin 3 [Source:ZFIN;Acc:ZDB-GENE-040426-983]	TRUE	FALSE
chr8	30473244	chr8-30473244	T	C	0.5977	0.0718	Upstream	3607	ENSCHAG00000008250	atxn3	protein_coding	ataxin 3 [Source:ZFIN;Acc:ZDB-GENE-040426-983]	TRUE	FALSE
chr8	30473553	chr8-30473553	G	A	0.669	0.0776	Upstream	3916	ENSCHAG00000008250	atxn3	protein_coding	ataxin 3 [Source:ZFIN;Acc:ZDB-GENE-040426-983]	TRUE	FALSE
chr8	30473719	chr8-30473719	A	T	0.7389	0.1163	Upstream	4082	ENSCHAG00000008250	atxn3	protein_coding	ataxin 3 [Source:ZFIN;Acc:ZDB-GENE-040426-983]	TRUE	FALSE
chr8	30474021	chr8-30474021	G	A	0.6037	0.0719	Upstream	4384	ENSCHAG00000008250	atxn3	protein_coding	ataxin 3 [Source:ZFIN;Acc:ZDB-GENE-040426-983]	TRUE	FALSE
chr8	30474147	chr8-30474147	C	T	0.5744	0.067	Upstream	4510	ENSCHAG00000008250	atxn3	protein_coding	ataxin 3 [Source:ZFIN;Acc:ZDB-GENE-040426-983]	TRUE	FALSE
chr8	30474333	chr8-30474333	A	G	0.6013	0.0415	Upstream	4696	ENSCHAG00000008250	atxn3	protein_coding	ataxin 3 [Source:ZFIN;Acc:ZDB-GENE-040426-983]	TRUE	FALSE
chr8	30474563	chr8-30474563	T	C	0.5611	0.0641	Upstream	4926	ENSCHAG00000008250	atxn3	protein_coding	ataxin 3 [Source:ZFIN;Acc:ZDB-GENE-040426-983]	TRUE	FALSE
chr8	30474588	chr8-30474588	C	T	0.5682	0.0488	Upstream	4951	ENSCHAG00000008250	atxn3	protein_coding	ataxin 3 [Source:ZFIN;Acc:ZDB-GENE-040426-983]	TRUE	FALSE
chr8	30476844	chr8-30476844	A	G	0.5826	0.0782	Intergenic	7207	ENSCHAG00000008250	atxn3	protein_coding	ataxin 3 [Source:ZFIN;Acc:ZDB-GENE-040426-983]	TRUE	FALSE
chr8	30476853	chr8-30476853	T	C	0.58	0.0719	Intergenic	7216	ENSCHAG00000008250	atxn3	protein_coding	ataxin 3 [Source:ZFIN;Acc:ZDB-GENE-040426-983]	TRUE	FALSE
chr8	30477123	chr8-30477123	G	T	0.5897	0.0752	Intergenic	7486	ENSCHAG00000008250	atxn3	protein_coding	ataxin 3 [Source:ZFIN;Acc:ZDB-GENE-040426-983]	TRUE	FALSE
chr8	30477184	chr8-30477184	C	T	0.624	0.0371	Intergenic	7547	ENSCHAG00000008250	atxn3	protein_coding	ataxin 3 [Source:ZFIN;Acc:ZDB-GENE-040426-983]	TRUE	FALSE
chr8	30477346	chr8-30477346	G	A	0.5948	0.0537	Intergenic	7709	ENSCHAG00000008250	atxn3	protein_coding	ataxin 3 [Source:ZFIN;Acc:ZDB-GENE-040426-983]	TRUE	FALSE
chr8	30477734	chr8-30477734	A	G	0.587	0.0666	Intergenic	8097	ENSCHAG00000008250	atxn3	protein_coding	ataxin 3 [Source:ZFIN;Acc:ZDB-GENE-040426-983]	TRUE	FALSE
chr8	30480495	chr8-30480495	A	G	0.5527	0.1057	Intergenic	7988	ENSCHAG00000008511	UBR1	protein_coding	ubiquitin protein ligase E3 component n-recognin 1 [Source:HGNC Symbol;Acc:HGNC:16808]	TRUE	FALSE
chr8	30480542	chr8-30480542	C	T	0.649	0.1024	Intergenic	7941	ENSCHAG00000008511	UBR1	protein_coding	ubiquitin protein ligase E3 component n-recognin 1 [Source:HGNC Symbol;Acc:HGNC:16808]	TRUE	FALSE
chr8	30480811	chr8-30480811	T	G	0.551	0.0104	Intergenic	7672	ENSCHAG00000008511	UBR1	protein_coding	ubiquitin protein ligase E3 component n-recognin 1 [Source:HGNC Symbol;Acc:HGNC:16808]	TRUE	FALSE
chr8	30487983	chr8-30487983	C	T	0.5538	0.0155	Upstream	500	ENSCHAG00000008511	UBR1	protein_coding	ubiquitin protein ligase E3 component n-recognin 1 [Source:HGNC Symbol;Acc:HGNC:16808]	TRUE	FALSE
chr8	30488002	chr8-30488002	A	T	0.575	0.0719	Upstream	481	ENSCHAG00000008511	UBR1	protein_coding	ubiquitin protein ligase E3 component n-recognin 1 [Source:HGNC Symbol;Acc:HGNC:16808]	TRUE	FALSE
chr8	30488243	chr8-30488243	C	A	0.554	0.04	Upstream	240	ENSCHAG00000008511	UBR1	protein_coding	ubiquitin protein ligase E3 component n-recognin 1 [Source:HGNC Symbol;Acc:HGNC:16808]	TRUE	FALSE
chr8	30488696	chr8-30488696	G	A	0.5863	0.0177	Intron	0	ENSCHAG00000008511	UBR1	protein_coding	ubiquitin protein ligase E3 component n-recognin 1 [Source:HGNC Symbol;Acc:HGNC:16808]	TRUE	FALSE
chr8	30488859	chr8-30488859	A	G	0.5513	0.0191	Syn	0	ENSCHAG00000008511	UBR1	protein_coding	ubiquitin protein ligase E3 component n-recognin 1 [Source:HGNC Symbol;Acc:HGNC:16808]	TRUE	FALSE
chr8	30488973	chr8-30488973	G	A	0.5655	0.0289	NonSyn	0	ENSCHAG00000008511	UBR1	protein_coding	ubiquitin protein ligase E3 component n-recognin 1 [Source:HGNC Symbol;Acc:HGNC:16808]	TRUE	FALSE
chr8	30489778	chr8-30489778	C	T	0.6078	0.0817	Intron	0	ENSCHAG00000008511	UBR1	protein_coding	ubiquitin protein ligase E3 component n-recognin 1 [Source:HGNC Symbol;Acc:HGNC:16808]	TRUE	FALSE
chr8	30489844	chr8-30489844	G	C	0.5549	0.0963	Intron	0	ENSCHAG00000008511	UBR1	protein_coding	ubiquitin protein ligase E3 component n-recognin 1 [Source:HGNC Symbol;Acc:HGNC:16808]	TRUE	FALSE
chr8	30489958	chr8-30489958	A	G	0.5623	0.0734	Intron	0	ENSCHAG00000008511	UBR1	protein_coding	ubiquitin protein ligase E3 component n-recognin 1 [Source:HGNC Symbol;Acc:HGNC:16808]	TRUE	FALSE
chr8	30490443	chr8-30490443	A	T	0.5529	0.022	Intron	0	ENSCHAG00000008511	UBR1	protein_coding	ubiquitin protein ligase E3 component n-recognin 1 [Source:HGNC Symbol;Acc:HGNC:16808]	TRUE	FALSE
chr8	30490565	chr8-30490565	G	A	0.566	0.0685	Intron	0	ENSCHAG00000008511	UBR1	protein_coding	ubiquitin protein ligase E3 component n-recognin 1 [Source:HGNC Symbol;Acc:HGNC:16808]	TRUE	FALSE
chr8	30497498	chr8-30497498	A	C	0.6463	0.0852	Intron	0	ENSCHAG00000008511	UBR1	protein_coding	ubiquitin protein ligase E3 component n-recognin 1 [Source:HGNC Symbol;Acc:HGNC:16808]	TRUE	FALSE
chr8	30497838	chr8-30497838	A	T	0.5701	0.0632	Intron	0	ENSCHAG00000008511	UBR1	protein_coding	ubiquitin protein ligase E3 component n-recognin 1 [Source:HGNC Symbol;Acc:HGNC:16808]	TRUE	FALSE
chr8	30498909	chr8-30498909	C	G	0.6857	0.0334	Syn	0	ENSCHAG00000008511	UBR1	protein_coding	ubiquitin protein ligase E3 component n-recognin 1 [Source:HGNC Symbol;Acc:HGNC:16808]	TRUE	FALSE
chr8	30499405	chr8-30499405	A	C	0.5502	0.0174	Intron	0	ENSCHAG00000008511	UBR1	protein_coding	ubiquitin protein ligase E3 component n-recognin 1 [Source:HGNC Symbol;Acc:HGNC:16808]	TRUE	FALSE
chr8	30500848	chr8-30500848	T	G	0.5878	0.0508	Intron	0	ENSCHAG00000008511	UBR1	protein_coding	ubiquitin protein ligase E3 component n-recognin 1 [Source:HGNC Symbol;Acc:HGNC:16808]	TRUE	FALSE
chr8	30501181	chr8-30501181	T	G	0.5861	0.0813	Intron	0	ENSCHAG00000008511	UBR1	protein_coding	ubiquitin protein ligase E3 component n-recognin 1 [Source:HGNC Symbol;Acc:HGNC:16808]	TRUE	FALSE
chr8	30501311	chr8-30501311	T	C	0.5731	0.0546	Intron	0	ENSCHAG00000008511	UBR1	protein_coding	ubiquitin protein ligase E3 component n-recognin 1 [Source:HGNC Symbol;Acc:HGNC:16808]	TRUE	FALSE
chr8	30501401	chr8-30501401	C	A	0.6138	0.0621	Intron	0	ENSCHAG00000008511	UBR1	protein_coding	ubiquitin protein ligase E3 component n-recognin 1 [Source:HGNC Symbol;Acc:HGNC:16808]	TRUE	FALSE
chr8	30501538	chr8-30501538	G	A	0.6451	0.0356	Intron	0	ENSCHAG00000008511	UBR1	protein_coding	ubiquitin protein ligase E3 component n-recognin 1 [Source:HGNC Symbol;Acc:HGNC:16808]	TRUE	FALSE
chr8	30504016	chr8-30504016	C	A	0.5745	0.0017	Intron	0	ENSCHAG00000008511	UBR1	protein_coding	ubiquitin protein ligase E3 component n-recognin 1 [Source:HGNC Symbol;Acc:HGNC:16808]	TRUE	FALSE
chr8	30505653	chr8-30505653	A	C	0.5725	0.0436	Intron	0	ENSCHAG00000008511	UBR1	protein_coding	ubiquitin protein ligase E3 component n-recognin 1 [Source:HGNC Symbol;Acc:HGNC:16808]	TRUE	FALSE
chr8	30506360	chr8-30506360	T	G	0.6371	0.0903	Intron	0	ENSCHAG00000008511	UBR1	protein_coding	ubiquitin protein ligase E3 component n-recognin 1 [Source:HGNC Symbol;Acc:HGNC:16808]	TRUE	FALSE
chr8	30510146	chr8-30510146	A	C	0.6471	0.0198	Intron	0	ENSCHAG00000008511	UBR1	protein_coding	ubiquitin protein ligase E3 component n-recognin 1 [Source:HGNC Symbol;Acc:HGNC:16808]	TRUE	FALSE
chr8	30510342	chr8-30510342	G	A	0.6351	0.0547	Intron	0	ENSCHAG00000008511	UBR1	protein_coding	ubiquitin protein ligase E3 component n-recognin 1 [Source:HGNC Symbol;Acc:HGNC:16808]	TRUE	FALSE
chr8	30512337	chr8-30512337	C	T	0.5905	0.005	Intron	0	ENSCHAG00000008511	UBR1	protein_coding	ubiquitin protein ligase E3 component n-recognin 1 [Source:HGNC Symbol;Acc:HGNC:16808]	TRUE	FALSE
chr8	30512621	chr8-30512621	A	C	0.5624	0.0338	Intron	0	ENSCHAG00000008511	UBR1	protein_coding	ubiquitin protein ligase E3 component n-recognin 1 [Source:HGNC Symbol;Acc:HGNC:16808]	TRUE	FALSE
chr8	30512635	chr8-30512635	G	A	0.676	0.0672	Intron	0	ENSCHAG00000008511	UBR1	protein_coding	ubiquitin protein ligase E3 component n-recognin 1 [Source:HGNC Symbol;Acc:HGNC:16808]	TRUE	FALSE
chr8	30513128	chr8-30513128	A	T	0.5981	0.0251	Intron	0	ENSCHAG00000008511	UBR1	protein_coding	ubiquitin protein ligase E3 component n-recognin 1 [Source:HGNC Symbol;Acc:HGNC:16808]	TRUE	FALSE
chr8	30513283	chr8-30513283	A	G	0.6073	0.0482	Intron	0	ENSCHAG00000008511	UBR1	protein_coding	ubiquitin protein ligase E3 component n-recognin 1 [Source:HGNC Symbol;Acc:HGNC:16808]	TRUE	FALSE
chr8	30513311	chr8-30513311	C	G	0.6585	0.0793	Intron	0	ENSCHAG00000008511	UBR1	protein_coding	ubiquitin protein ligase E3 component n-recognin 1 [Source:HGNC Symbol;Acc:HGNC:16808]	TRUE	FALSE
chr8	30513481	chr8-30513481	G	T	0.6402	0.0844	Intron	0	ENSCHAG00000008511	UBR1	protein_coding	ubiquitin protein ligase E3 component n-recognin 1 [Source:HGNC Symbol;Acc:HGNC:16808]	TRUE	FALSE
chr8	30513538	chr8-30513538	C	A	0.6079	0.052	Intron	0	ENSCHAG00000008511	UBR1	protein_coding	ubiquitin protein ligase E3 component n-recognin 1 [Source:HGNC Symbol;Acc:HGNC:16808]	TRUE	FALSE
chr8	30513635	chr8-30513635	T	A	0.6753	0.0033	Intron	0	ENSCHAG00000008511	UBR1	protein_coding	ubiquitin protein ligase E3 component n-recognin 1 [Source:HGNC Symbol;Acc:HGNC:16808]	TRUE	FALSE
chr8	30513874	chr8-30513874	C	A	0.6656	0.0572	Intron	0	ENSCHAG00000008511	UBR1	protein_coding	ubiquitin protein ligase E3 component n-recognin 1 [Source:HGNC Symbol;Acc:HGNC:16808]	TRUE	FALSE
chr8	30513962	chr8-30513962	G	C	0.6872	0.012	Intron	0	ENSCHAG00000008511	UBR1	protein_coding	ubiquitin protein ligase E3 component n-recognin 1 [Source:HGNC Symbol;Acc:HGNC:16808]	TRUE	FALSE
chr8	30514067	chr8-30514067	C	T	0.7077	0.0247	Intron	0	ENSCHAG00000008511	UBR1	protein_coding	ubiquitin protein ligase E3 component n-recognin 1 [Source:HGNC Symbol;Acc:HGNC:16808]	TRUE	FALSE
chr8	30514248	chr8-30514248	C	T	0.5516	0.0203	Intron	0	ENSCHAG00000008511	UBR1	protein_coding	ubiquitin protein ligase E3 component n-recognin 1 [Source:HGNC Symbol;Acc:HGNC:16808]	TRUE	FALSE
chr8	30514627	chr8-30514627	A	T	0.7269	0.0758	Intron	0	ENSCHAG00000008511	UBR1	protein_coding	ubiquitin protein ligase E3 component n-recognin 1 [Source:HGNC Symbol;Acc:HGNC:16808]	TRUE	FALSE
chr8	30515132	chr8-30515132	C	T	0.6146	0.0014	Syn	0	ENSCHAG00000008511	UBR1	protein_coding	ubiquitin protein ligase E3 component n-recognin 1 [Source:HGNC Symbol;Acc:HGNC:16808]	TRUE	FALSE
chr8	30515308	chr8-30515308	G	T	0.6706	0.0706	Intron	0	ENSCHAG00000008511	UBR1	protein_coding	ubiquitin protein ligase E3 component n-recognin 1 [Source:HGNC Symbol;Acc:HGNC:16808]	TRUE	FALSE
chr8	30515523	chr8-30515523	C	A	0.6947	0.0418	Intron	0	ENSCHAG00000008511	UBR1	protein_coding	ubiquitin protein ligase E3 component n-recognin 1 [Source:HGNC Symbol;Acc:HGNC:16808]	TRUE	FALSE
chr8	30515839	chr8-30515839	T	G	0.5948	0.046	Intron	0	ENSCHAG00000008511	UBR1	protein_coding	ubiquitin protein ligase E3 component n-recognin 1 [Source:HGNC Symbol;Acc:HGNC:16808]	TRUE	FALSE
chr8	30515845	chr8-30515845	T	G	0.558	0.0267	Intron	0	ENSCHAG00000008511	UBR1	protein_coding	ubiquitin protein ligase E3 component n-recognin 1 [Source:HGNC Symbol;Acc:HGNC:16808]	TRUE	FALSE
chr8	30516257	chr8-30516257	C	T	0.6791	0.0109	Intron	0	ENSCHAG00000008511	UBR1	protein_coding	ubiquitin protein ligase E3 component n-recognin 1 [Source:HGNC Symbol;Acc:HGNC:16808]	TRUE	FALSE
chr8	30516259	chr8-30516259	A	T	0.6848	0.0051	Intron	0	ENSCHAG00000008511	UBR1	protein_coding	ubiquitin protein ligase E3 component n-recognin 1 [Source:HGNC Symbol;Acc:HGNC:16808]	TRUE	FALSE
chr8	30516261	chr8-30516261	A	G	0.6953	0.0034	Intron	0	ENSCHAG00000008511	UBR1	protein_coding	ubiquitin protein ligase E3 component n-recognin 1 [Source:HGNC Symbol;Acc:HGNC:16808]	TRUE	FALSE
chr8	30516304	chr8-30516304	A	C	0.6644	0.031	Intron	0	ENSCHAG00000008511	UBR1	protein_coding	ubiquitin protein ligase E3 component n-recognin 1 [Source:HGNC Symbol;Acc:HGNC:16808]	TRUE	FALSE
chr8	30517595	chr8-30517595	T	G	0.6	0.0095	Intron	0	ENSCHAG00000008511	UBR1	protein_coding	ubiquitin protein ligase E3 component n-recognin 1 [Source:HGNC Symbol;Acc:HGNC:16808]	TRUE	FALSE
chr8	30517608	chr8-30517608	C	T	0.5635	0.0336	Intron	0	ENSCHAG00000008511	UBR1	protein_coding	ubiquitin protein ligase E3 component n-recognin 1 [Source:HGNC Symbol;Acc:HGNC:16808]	TRUE	FALSE
chr8	30518453	chr8-30518453	C	G	0.5577	0.0367	Syn	0	ENSCHAG00000008511	UBR1	protein_coding	ubiquitin protein ligase E3 component n-recognin 1 [Source:HGNC Symbol;Acc:HGNC:16808]	TRUE	FALSE
chr8	30518628	chr8-30518628	G	A	0.6171	0.015	NA	0	ENSCHAG00000008511	UBR1	protein_coding	ubiquitin protein ligase E3 component n-recognin 1 [Source:HGNC Symbol;Acc:HGNC:16808]	TRUE	FALSE
chr8	30518881	chr8-30518881	A	G	0.6478	0.026	Intron	0	ENSCHAG00000008511	UBR1	protein_coding	ubiquitin protein ligase E3 component n-recognin 1 [Source:HGNC Symbol;Acc:HGNC:16808]	TRUE	FALSE
chr8	30520035	chr8-30520035	C	G	0.6905	0.093	Intron	0	ENSCHAG00000008511	UBR1	protein_coding	ubiquitin protein ligase E3 component n-recognin 1 [Source:HGNC Symbol;Acc:HGNC:16808]	TRUE	FALSE
chr8	30522864	chr8-30522864	A	G	0.6868	0.045	Intron	0	ENSCHAG00000008511	UBR1	protein_coding	ubiquitin protein ligase E3 component n-recognin 1 [Source:HGNC Symbol;Acc:HGNC:16808]	TRUE	FALSE
chr8	30522885	chr8-30522885	C	T	0.692	0.0342	Intron	0	ENSCHAG00000008511	UBR1	protein_coding	ubiquitin protein ligase E3 component n-recognin 1 [Source:HGNC Symbol;Acc:HGNC:16808]	TRUE	FALSE
chr8	30522926	chr8-30522926	C	T	0.6067	0.0152	Intron	0	ENSCHAG00000008511	UBR1	protein_coding	ubiquitin protein ligase E3 component n-recognin 1 [Source:HGNC Symbol;Acc:HGNC:16808]	TRUE	FALSE
chr8	30523080	chr8-30523080	G	T	0.6935	0.0608	Syn	0	ENSCHAG00000008511	UBR1	protein_coding	ubiquitin protein ligase E3 component n-recognin 1 [Source:HGNC Symbol;Acc:HGNC:16808]	TRUE	FALSE
chr8	30523222	chr8-30523222	T	G	0.6743	0.0614	Intron	0	ENSCHAG00000008511	UBR1	protein_coding	ubiquitin protein ligase E3 component n-recognin 1 [Source:HGNC Symbol;Acc:HGNC:16808]	TRUE	FALSE
chr8	30523455	chr8-30523455	T	C	0.6601	0.0408	Intron	0	ENSCHAG00000008511	UBR1	protein_coding	ubiquitin protein ligase E3 component n-recognin 1 [Source:HGNC Symbol;Acc:HGNC:16808]	TRUE	FALSE
chr8	30523624	chr8-30523624	G	T	0.6136	0.0372	Syn	0	ENSCHAG00000008511	UBR1	protein_coding	ubiquitin protein ligase E3 component n-recognin 1 [Source:HGNC Symbol;Acc:HGNC:16808]	TRUE	FALSE
chr8	30523666	chr8-30523666	T	C	0.581	0.031	Syn	0	ENSCHAG00000008511	UBR1	protein_coding	ubiquitin protein ligase E3 component n-recognin 1 [Source:HGNC Symbol;Acc:HGNC:16808]	TRUE	FALSE
chr8	30523777	chr8-30523777	C	G	0.652	0.0624	NonSyn	0	ENSCHAG00000008511	UBR1	protein_coding	ubiquitin protein ligase E3 component n-recognin 1 [Source:HGNC Symbol;Acc:HGNC:16808]	TRUE	FALSE
chr8	30523819	chr8-30523819	G	T	0.6091	0.021	Syn	0	ENSCHAG00000008511	UBR1	protein_coding	ubiquitin protein ligase E3 component n-recognin 1 [Source:HGNC Symbol;Acc:HGNC:16808]	TRUE	FALSE
chr8	30523824	chr8-30523824	T	G	0.557	0.0029	NonSyn	0	ENSCHAG00000008511	UBR1	protein_coding	ubiquitin protein ligase E3 component n-recognin 1 [Source:HGNC Symbol;Acc:HGNC:16808]	TRUE	FALSE
chr8	30524554	chr8-30524554	C	T	0.6001	0.0893	Intron	0	ENSCHAG00000008511	UBR1	protein_coding	ubiquitin protein ligase E3 component n-recognin 1 [Source:HGNC Symbol;Acc:HGNC:16808]	TRUE	FALSE
chr8	30524790	chr8-30524790	C	T	0.5831	0.0984	Intron	0	ENSCHAG00000008511	UBR1	protein_coding	ubiquitin protein ligase E3 component n-recognin 1 [Source:HGNC Symbol;Acc:HGNC:16808]	TRUE	FALSE
chr8	30524851	chr8-30524851	A	G	0.6014	0.0894	Intron	0	ENSCHAG00000008511	UBR1	protein_coding	ubiquitin protein ligase E3 component n-recognin 1 [Source:HGNC Symbol;Acc:HGNC:16808]	TRUE	FALSE
chr8	30524915	chr8-30524915	A	C	0.6134	0.0513	Intron	0	ENSCHAG00000008511	UBR1	protein_coding	ubiquitin protein ligase E3 component n-recognin 1 [Source:HGNC Symbol;Acc:HGNC:16808]	TRUE	FALSE
chr8	30525201	chr8-30525201	A	T	0.5593	0.059	Intron	0	ENSCHAG00000008511	UBR1	protein_coding	ubiquitin protein ligase E3 component n-recognin 1 [Source:HGNC Symbol;Acc:HGNC:16808]	TRUE	FALSE
chr8	30525895	chr8-30525895	A	G	0.5777	0.0447	Intron	0	ENSCHAG00000008511	UBR1	protein_coding	ubiquitin protein ligase E3 component n-recognin 1 [Source:HGNC Symbol;Acc:HGNC:16808]	TRUE	FALSE
chr8	30525917	chr8-30525917	G	A	0.5549	0.044	Intron	0	ENSCHAG00000008511	UBR1	protein_coding	ubiquitin protein ligase E3 component n-recognin 1 [Source:HGNC Symbol;Acc:HGNC:16808]	TRUE	FALSE
chr8	30526056	chr8-30526056	T	C	0.5947	0.03	Intron	0	ENSCHAG00000008511	UBR1	protein_coding	ubiquitin protein ligase E3 component n-recognin 1 [Source:HGNC Symbol;Acc:HGNC:16808]	TRUE	FALSE
chr8	30526174	chr8-30526174	G	A	0.6985	0.0211	Intron	0	ENSCHAG00000008511	UBR1	protein_coding	ubiquitin protein ligase E3 component n-recognin 1 [Source:HGNC Symbol;Acc:HGNC:16808]	TRUE	FALSE
chr8	30526225	chr8-30526225	C	T	0.6544	0.018	Intron	0	ENSCHAG00000008511	UBR1	protein_coding	ubiquitin protein ligase E3 component n-recognin 1 [Source:HGNC Symbol;Acc:HGNC:16808]	TRUE	FALSE
chr8	30526705	chr8-30526705	C	A	0.7005	0.0364	Intron	0	ENSCHAG00000008511	UBR1	protein_coding	ubiquitin protein ligase E3 component n-recognin 1 [Source:HGNC Symbol;Acc:HGNC:16808]	TRUE	FALSE
chr8	30526761	chr8-30526761	G	A	0.6783	0.0463	Intron	0	ENSCHAG00000008511	UBR1	protein_coding	ubiquitin protein ligase E3 component n-recognin 1 [Source:HGNC Symbol;Acc:HGNC:16808]	TRUE	FALSE
chr8	30528499	chr8-30528499	A	G	0.5968	0.0188	Syn	0	ENSCHAG00000008511	UBR1	protein_coding	ubiquitin protein ligase E3 component n-recognin 1 [Source:HGNC Symbol;Acc:HGNC:16808]	TRUE	FALSE
chr8	30529048	chr8-30529048	T	G	0.5532	0.0311	Intron	0	ENSCHAG00000008511	UBR1	protein_coding	ubiquitin protein ligase E3 component n-recognin 1 [Source:HGNC Symbol;Acc:HGNC:16808]	TRUE	FALSE
chr8	30529334	chr8-30529334	T	C	0.6011	0.0884	Intron	0	ENSCHAG00000008511	UBR1	protein_coding	ubiquitin protein ligase E3 component n-recognin 1 [Source:HGNC Symbol;Acc:HGNC:16808]	TRUE	FALSE
chr8	30529952	chr8-30529952	G	T	0.5872	0.1087	Intron	0	ENSCHAG00000008511	UBR1	protein_coding	ubiquitin protein ligase E3 component n-recognin 1 [Source:HGNC Symbol;Acc:HGNC:16808]	TRUE	FALSE
chr8	30529955	chr8-30529955	C	T	0.5855	0.0864	Intron	0	ENSCHAG00000008511	UBR1	protein_coding	ubiquitin protein ligase E3 component n-recognin 1 [Source:HGNC Symbol;Acc:HGNC:16808]	TRUE	FALSE
chr8	30530238	chr8-30530238	G	A	0.6479	0.0768	Syn	0	ENSCHAG00000008511	UBR1	protein_coding	ubiquitin protein ligase E3 component n-recognin 1 [Source:HGNC Symbol;Acc:HGNC:16808]	TRUE	FALSE
chr8	30530418	chr8-30530418	A	G	0.5902	0.0401	Syn	0	ENSCHAG00000008511	UBR1	protein_coding	ubiquitin protein ligase E3 component n-recognin 1 [Source:HGNC Symbol;Acc:HGNC:16808]	TRUE	FALSE
chr8	30531379	chr8-30531379	T	A	0.6448	0.066	NonSyn	0	ENSCHAG00000008511	UBR1	protein_coding	ubiquitin protein ligase E3 component n-recognin 1 [Source:HGNC Symbol;Acc:HGNC:16808]	TRUE	FALSE
chr8	30533065	chr8-30533065	T	C	0.6193	0.0177	Intron	0	ENSCHAG00000008511	UBR1	protein_coding	ubiquitin protein ligase E3 component n-recognin 1 [Source:HGNC Symbol;Acc:HGNC:16808]	TRUE	FALSE
chr8	30533532	chr8-30533532	T	C	0.5926	0.083	Intron	0	ENSCHAG00000008511	UBR1	protein_coding	ubiquitin protein ligase E3 component n-recognin 1 [Source:HGNC Symbol;Acc:HGNC:16808]	TRUE	FALSE
chr8	30534112	chr8-30534112	A	G	0.6883	0.0967	Intron	0	ENSCHAG00000008511	UBR1	protein_coding	ubiquitin protein ligase E3 component n-recognin 1 [Source:HGNC Symbol;Acc:HGNC:16808]	TRUE	FALSE
chr8	30534666	chr8-30534666	C	A	0.6189	0.0346	Syn	0	ENSCHAG00000008511	UBR1	protein_coding	ubiquitin protein ligase E3 component n-recognin 1 [Source:HGNC Symbol;Acc:HGNC:16808]	TRUE	FALSE
chr8	30535705	chr8-30535705	C	T	0.6223	0.0805	Syn	0	ENSCHAG00000008511	UBR1	protein_coding	ubiquitin protein ligase E3 component n-recognin 1 [Source:HGNC Symbol;Acc:HGNC:16808]	TRUE	FALSE
chr8	30543086	chr8-30543086	G	T	0.6368	0.0197	Intron	0	ENSCHAG00000008511	UBR1	protein_coding	ubiquitin protein ligase E3 component n-recognin 1 [Source:HGNC Symbol;Acc:HGNC:16808]	TRUE	FALSE
chr8	30543257	chr8-30543257	G	A	0.5599	0.0165	Syn	0	ENSCHAG00000008511	UBR1	protein_coding	ubiquitin protein ligase E3 component n-recognin 1 [Source:HGNC Symbol;Acc:HGNC:16808]	TRUE	FALSE
chr8	30544809	chr8-30544809	G	A	0.6059	0.0521	Intron	0	ENSCHAG00000008511	UBR1	protein_coding	ubiquitin protein ligase E3 component n-recognin 1 [Source:HGNC Symbol;Acc:HGNC:16808]	TRUE	FALSE
chr8	30552092	chr8-30552092	G	A	0.5742	0.0792	Downstream	722	ENSCHAG00000008511	UBR1	protein_coding	ubiquitin protein ligase E3 component n-recognin 1 [Source:HGNC Symbol;Acc:HGNC:16808]	TRUE	FALSE
chr8	30552584	chr8-30552584	A	C	0.5654	0.069	Downstream	1214	ENSCHAG00000008511	UBR1	protein_coding	ubiquitin protein ligase E3 component n-recognin 1 [Source:HGNC Symbol;Acc:HGNC:16808]	TRUE	FALSE
chr8	30552646	chr8-30552646	A	G	0.5615	0.0507	Downstream	1276	ENSCHAG00000008511	UBR1	protein_coding	ubiquitin protein ligase E3 component n-recognin 1 [Source:HGNC Symbol;Acc:HGNC:16808]	TRUE	FALSE
chr8	30553247	chr8-30553247	A	C	0.6003	0.0077	Downstream	1877	ENSCHAG00000008511	UBR1	protein_coding	ubiquitin protein ligase E3 component n-recognin 1 [Source:HGNC Symbol;Acc:HGNC:16808]	TRUE	FALSE
chr8	30554356	chr8-30554356	A	G	0.5773	0.0962	Downstream	2986	ENSCHAG00000008511	UBR1	protein_coding	ubiquitin protein ligase E3 component n-recognin 1 [Source:HGNC Symbol;Acc:HGNC:16808]	TRUE	FALSE
chr8	30554960	chr8-30554960	A	G	0.5955	0.035	Downstream	3590	ENSCHAG00000008511	UBR1	protein_coding	ubiquitin protein ligase E3 component n-recognin 1 [Source:HGNC Symbol;Acc:HGNC:16808]	TRUE	FALSE
chr8	30555180	chr8-30555180	A	G	0.5991	0.0765	Downstream	3810	ENSCHAG00000008511	UBR1	protein_coding	ubiquitin protein ligase E3 component n-recognin 1 [Source:HGNC Symbol;Acc:HGNC:16808]	TRUE	FALSE
chr8	30555227	chr8-30555227	A	T	0.6319	0.0682	Downstream	3857	ENSCHAG00000008511	UBR1	protein_coding	ubiquitin protein ligase E3 component n-recognin 1 [Source:HGNC Symbol;Acc:HGNC:16808]	TRUE	FALSE
chr8	30555266	chr8-30555266	G	A	0.5522	0.0697	Downstream	3896	ENSCHAG00000008511	UBR1	protein_coding	ubiquitin protein ligase E3 component n-recognin 1 [Source:HGNC Symbol;Acc:HGNC:16808]	TRUE	FALSE
chr8	30555444	chr8-30555444	T	C	0.6011	0.1232	Downstream	4074	ENSCHAG00000008511	UBR1	protein_coding	ubiquitin protein ligase E3 component n-recognin 1 [Source:HGNC Symbol;Acc:HGNC:16808]	TRUE	FALSE
chr8	30555447	chr8-30555447	C	A	0.596	0.0929	Downstream	4077	ENSCHAG00000008511	UBR1	protein_coding	ubiquitin protein ligase E3 component n-recognin 1 [Source:HGNC Symbol;Acc:HGNC:16808]	TRUE	FALSE
chr8	30555460	chr8-30555460	T	C	0.6168	0.0921	Downstream	4090	ENSCHAG00000008511	UBR1	protein_coding	ubiquitin protein ligase E3 component n-recognin 1 [Source:HGNC Symbol;Acc:HGNC:16808]	TRUE	FALSE
chr8	30555466	chr8-30555466	G	C	0.6085	0.0898	Downstream	4096	ENSCHAG00000008511	UBR1	protein_coding	ubiquitin protein ligase E3 component n-recognin 1 [Source:HGNC Symbol;Acc:HGNC:16808]	TRUE	FALSE
chr8	30556828	chr8-30556828	A	T	0.5898	0.0179	Downstream	4711	ENSCHAG00000013000	si:ch211-243o19.4	protein_coding	si:ch211-243o19.4 [Source:ZFIN;Acc:ZDB-GENE-070424-167]	TRUE	FALSE
chr8	30558667	chr8-30558667	A	G	0.5849	0.0878	Downstream	2872	ENSCHAG00000013000	si:ch211-243o19.4	protein_coding	si:ch211-243o19.4 [Source:ZFIN;Acc:ZDB-GENE-070424-167]	TRUE	FALSE
chr8	30558761	chr8-30558761	G	A	0.559	0.0552	Downstream	2778	ENSCHAG00000013000	si:ch211-243o19.4	protein_coding	si:ch211-243o19.4 [Source:ZFIN;Acc:ZDB-GENE-070424-167]	TRUE	FALSE
chr8	30560239	chr8-30560239	A	T	0.6585	0.0045	Downstream	1300	ENSCHAG00000013000	si:ch211-243o19.4	protein_coding	si:ch211-243o19.4 [Source:ZFIN;Acc:ZDB-GENE-070424-167]	TRUE	FALSE
chr8	30560516	chr8-30560516	G	T	0.5919	0.0535	Downstream	1023	ENSCHAG00000013000	si:ch211-243o19.4	protein_coding	si:ch211-243o19.4 [Source:ZFIN;Acc:ZDB-GENE-070424-167]	TRUE	FALSE
chr8	30560897	chr8-30560897	T	A	0.6019	0.0159	Downstream	642	ENSCHAG00000013000	si:ch211-243o19.4	protein_coding	si:ch211-243o19.4 [Source:ZFIN;Acc:ZDB-GENE-070424-167]	TRUE	FALSE
chr8	30561476	chr8-30561476	A	C	0.561	0.1	Downstream	63	ENSCHAG00000013000	si:ch211-243o19.4	protein_coding	si:ch211-243o19.4 [Source:ZFIN;Acc:ZDB-GENE-070424-167]	TRUE	FALSE
chr8	30561519	chr8-30561519	T	G	0.5594	0.0737	Downstream	20	ENSCHAG00000013000	si:ch211-243o19.4	protein_coding	si:ch211-243o19.4 [Source:ZFIN;Acc:ZDB-GENE-070424-167]	TRUE	FALSE
chr8	30562178	chr8-30562178	A	C	0.6122	0.0768	Intron	0	ENSCHAG00000013000	si:ch211-243o19.4	protein_coding	si:ch211-243o19.4 [Source:ZFIN;Acc:ZDB-GENE-070424-167]	TRUE	FALSE
chr8	30562717	chr8-30562717	T	G	0.613	0.0552	Intron	0	ENSCHAG00000013000	si:ch211-243o19.4	protein_coding	si:ch211-243o19.4 [Source:ZFIN;Acc:ZDB-GENE-070424-167]	TRUE	FALSE
chr8	30564209	chr8-30564209	C	T	0.5762	0.0682	Intron	0	ENSCHAG00000013000	si:ch211-243o19.4	protein_coding	si:ch211-243o19.4 [Source:ZFIN;Acc:ZDB-GENE-070424-167]	TRUE	FALSE
chr8	30564398	chr8-30564398	G	T	0.6218	0.0007	Intron	0	ENSCHAG00000013000	si:ch211-243o19.4	protein_coding	si:ch211-243o19.4 [Source:ZFIN;Acc:ZDB-GENE-070424-167]	TRUE	FALSE
chr8	30564961	chr8-30564961	T	G	0.6152	0.1092	Intron	0	ENSCHAG00000013000	si:ch211-243o19.4	protein_coding	si:ch211-243o19.4 [Source:ZFIN;Acc:ZDB-GENE-070424-167]	TRUE	FALSE
chr8	30565734	chr8-30565734	G	T	0.614	0.1195	Intron	0	ENSCHAG00000013000	si:ch211-243o19.4	protein_coding	si:ch211-243o19.4 [Source:ZFIN;Acc:ZDB-GENE-070424-167]	TRUE	FALSE
chr8	30566272	chr8-30566272	G	A	0.65	0.1372	Intron	0	ENSCHAG00000013000	si:ch211-243o19.4	protein_coding	si:ch211-243o19.4 [Source:ZFIN;Acc:ZDB-GENE-070424-167]	TRUE	FALSE
chr8	30566379	chr8-30566379	C	T	0.6739	0.082	Intron	0	ENSCHAG00000013000	si:ch211-243o19.4	protein_coding	si:ch211-243o19.4 [Source:ZFIN;Acc:ZDB-GENE-070424-167]	TRUE	FALSE
chr8	30566875	chr8-30566875	T	C	0.6046	0.0601	Intron	0	ENSCHAG00000013000	si:ch211-243o19.4	protein_coding	si:ch211-243o19.4 [Source:ZFIN;Acc:ZDB-GENE-070424-167]	TRUE	FALSE
chr8	30568512	chr8-30568512	C	G	0.605	0.0386	Intron	0	ENSCHAG00000013000	si:ch211-243o19.4	protein_coding	si:ch211-243o19.4 [Source:ZFIN;Acc:ZDB-GENE-070424-167]	TRUE	FALSE
chr8	30568981	chr8-30568981	A	T	0.6061	0.0661	Intron	0	ENSCHAG00000013000	si:ch211-243o19.4	protein_coding	si:ch211-243o19.4 [Source:ZFIN;Acc:ZDB-GENE-070424-167]	TRUE	FALSE
chr8	30569332	chr8-30569332	G	T	0.6267	0.0971	Syn	0	ENSCHAG00000013000	si:ch211-243o19.4	protein_coding	si:ch211-243o19.4 [Source:ZFIN;Acc:ZDB-GENE-070424-167]	TRUE	FALSE
chr8	30569512	chr8-30569512	T	C	0.5872	0.1235	Intron	0	ENSCHAG00000013000	si:ch211-243o19.4	protein_coding	si:ch211-243o19.4 [Source:ZFIN;Acc:ZDB-GENE-070424-167]	TRUE	FALSE
chr8	30569842	chr8-30569842	G	T	0.6105	0.0702	Intron	0	ENSCHAG00000013000	si:ch211-243o19.4	protein_coding	si:ch211-243o19.4 [Source:ZFIN;Acc:ZDB-GENE-070424-167]	TRUE	FALSE
chr8	30570456	chr8-30570456	A	G	0.6408	0.0817	Intron	0	ENSCHAG00000013000	si:ch211-243o19.4	protein_coding	si:ch211-243o19.4 [Source:ZFIN;Acc:ZDB-GENE-070424-167]	TRUE	FALSE
chr8	30570578	chr8-30570578	T	C	0.6415	0.0635	Intron	0	ENSCHAG00000013000	si:ch211-243o19.4	protein_coding	si:ch211-243o19.4 [Source:ZFIN;Acc:ZDB-GENE-070424-167]	TRUE	FALSE
chr8	30573280	chr8-30573280	A	G	0.5965	0.0231	Intron	0	ENSCHAG00000013000	si:ch211-243o19.4	protein_coding	si:ch211-243o19.4 [Source:ZFIN;Acc:ZDB-GENE-070424-167]	TRUE	FALSE
chr8	30574501	chr8-30574501	G	A	0.6269	0.0099	Intron	0	ENSCHAG00000013000	si:ch211-243o19.4	protein_coding	si:ch211-243o19.4 [Source:ZFIN;Acc:ZDB-GENE-070424-167]	TRUE	FALSE
chr8	30576877	chr8-30576877	C	T	0.5751	0.0151	Intron	0	ENSCHAG00000013000	si:ch211-243o19.4	protein_coding	si:ch211-243o19.4 [Source:ZFIN;Acc:ZDB-GENE-070424-167]	TRUE	FALSE
chr8	30576895	chr8-30576895	C	T	0.5742	0.0079	Intron	0	ENSCHAG00000013000	si:ch211-243o19.4	protein_coding	si:ch211-243o19.4 [Source:ZFIN;Acc:ZDB-GENE-070424-167]	TRUE	FALSE
chr8	30577211	chr8-30577211	G	C	0.5641	0.107	Intron	0	ENSCHAG00000013000	si:ch211-243o19.4	protein_coding	si:ch211-243o19.4 [Source:ZFIN;Acc:ZDB-GENE-070424-167]	TRUE	FALSE
chr8	30577280	chr8-30577280	C	T	0.5561	0.0637	Intron	0	ENSCHAG00000013000	si:ch211-243o19.4	protein_coding	si:ch211-243o19.4 [Source:ZFIN;Acc:ZDB-GENE-070424-167]	TRUE	FALSE
chr8	30577906	chr8-30577906	T	G	0.5552	0.024	Intron	0	ENSCHAG00000013000	si:ch211-243o19.4	protein_coding	si:ch211-243o19.4 [Source:ZFIN;Acc:ZDB-GENE-070424-167]	TRUE	FALSE
chr8	30578272	chr8-30578272	C	G	0.6691	0.0342	Intron	0	ENSCHAG00000013000	si:ch211-243o19.4	protein_coding	si:ch211-243o19.4 [Source:ZFIN;Acc:ZDB-GENE-070424-167]	TRUE	FALSE
chr8	30578275	chr8-30578275	G	T	0.6062	0.044	Intron	0	ENSCHAG00000013000	si:ch211-243o19.4	protein_coding	si:ch211-243o19.4 [Source:ZFIN;Acc:ZDB-GENE-070424-167]	TRUE	FALSE
chr8	30578277	chr8-30578277	T	A	0.6599	0.0216	Intron	0	ENSCHAG00000013000	si:ch211-243o19.4	protein_coding	si:ch211-243o19.4 [Source:ZFIN;Acc:ZDB-GENE-070424-167]	TRUE	FALSE
chr8	30578926	chr8-30578926	G	T	0.6002	0.0521	Intron	0	ENSCHAG00000013000	si:ch211-243o19.4	protein_coding	si:ch211-243o19.4 [Source:ZFIN;Acc:ZDB-GENE-070424-167]	TRUE	FALSE
chr8	30578998	chr8-30578998	G	T	0.5648	0.0103	Intron	0	ENSCHAG00000013000	si:ch211-243o19.4	protein_coding	si:ch211-243o19.4 [Source:ZFIN;Acc:ZDB-GENE-070424-167]	TRUE	FALSE
chr8	30579870	chr8-30579870	C	T	0.5889	0.083	Upstream	262	ENSCHAG00000013000	si:ch211-243o19.4	protein_coding	si:ch211-243o19.4 [Source:ZFIN;Acc:ZDB-GENE-070424-167]	TRUE	FALSE
chr8	30580158	chr8-30580158	A	C	0.6158	0.0398	Upstream	550	ENSCHAG00000013000	si:ch211-243o19.4	protein_coding	si:ch211-243o19.4 [Source:ZFIN;Acc:ZDB-GENE-070424-167]	TRUE	FALSE
chr8	30580498	chr8-30580498	G	A	0.6157	0.0228	Upstream	890	ENSCHAG00000013000	si:ch211-243o19.4	protein_coding	si:ch211-243o19.4 [Source:ZFIN;Acc:ZDB-GENE-070424-167]	TRUE	FALSE
chr8	30581074	chr8-30581074	G	T	0.5727	0.0056	Upstream	1466	ENSCHAG00000013000	si:ch211-243o19.4	protein_coding	si:ch211-243o19.4 [Source:ZFIN;Acc:ZDB-GENE-070424-167]	TRUE	FALSE
chr8	30583794	chr8-30583794	A	C	0.5814	0.0389	Upstream	822	ENSCHAG00000013052		lncRNA		TRUE	FALSE
chr8	30584596	chr8-30584596	G	C	0.6352	0.0116	Upstream	20	ENSCHAG00000013052		lncRNA		TRUE	FALSE
chr8	30584619	chr8-30584619	T	C	0.6341	0.0175	NA	0	ENSCHAG00000013052		lncRNA		TRUE	FALSE
chr8	30586177	chr8-30586177	C	A	0.6382	0.0074	Upstream	0	ENSCHAG00000013052		lncRNA		TRUE	FALSE
chr8	30586903	chr8-30586903	G	T	0.5778	0.005	Upstream	584	ENSCHAG00000013052		lncRNA		TRUE	FALSE
chr8	30587520	chr8-30587520	T	C	0.6027	0.0657	Upstream	1201	ENSCHAG00000013052		lncRNA		TRUE	FALSE
chr8	30588583	chr8-30588583	T	G	0.6129	0.0287	Upstream	1375	ENSCHAG00000013057	entpd5a	protein_coding	ectonucleoside triphosphate diphosphohydrolase 5a [Source:ZFIN;Acc:ZDB-GENE-100419-1]	TRUE	FALSE
chr8	30588584	chr8-30588584	C	G	0.6108	0.0317	Upstream	1374	ENSCHAG00000013057	entpd5a	protein_coding	ectonucleoside triphosphate diphosphohydrolase 5a [Source:ZFIN;Acc:ZDB-GENE-100419-1]	TRUE	FALSE
chr8	30588601	chr8-30588601	T	C	0.6053	0.0343	Upstream	1357	ENSCHAG00000013057	entpd5a	protein_coding	ectonucleoside triphosphate diphosphohydrolase 5a [Source:ZFIN;Acc:ZDB-GENE-100419-1]	TRUE	FALSE
chr8	30589989	chr8-30589989	G	A	0.5843	0.0962	NonSyn	0	ENSCHAG00000013057	entpd5a	protein_coding	ectonucleoside triphosphate diphosphohydrolase 5a [Source:ZFIN;Acc:ZDB-GENE-100419-1]	TRUE	FALSE
chr8	30593568	chr8-30593568	T	A	0.5795	0.0854	Intron	0	ENSCHAG00000013057	entpd5a	protein_coding	ectonucleoside triphosphate diphosphohydrolase 5a [Source:ZFIN;Acc:ZDB-GENE-100419-1]	TRUE	FALSE
chr8	30596432	chr8-30596432	G	T	0.5888	0.0083	Intron	0	ENSCHAG00000013057	entpd5a	protein_coding	ectonucleoside triphosphate diphosphohydrolase 5a [Source:ZFIN;Acc:ZDB-GENE-100419-1]	TRUE	FALSE
chr8	30667543	chr8-30667543	A	C	0.5533	0.019	Intron	0	ENSCHAG00000014128	exoc5	protein_coding	exocyst complex component 5 [Source:ZFIN;Acc:ZDB-GENE-080204-126]	TRUE	FALSE
chr8	30706349	chr8-30706349	T	A	0.5502	0.0855	Intron	0	ENSCHAG00000015956	slc35f4	protein_coding	solute carrier family 35 member F4 [Source:ZFIN;Acc:ZDB-GENE-131121-49]	TRUE	FALSE
chr8	30710703	chr8-30710703	G	A	0.5893	0.051	Intron	0	ENSCHAG00000015956	slc35f4	protein_coding	solute carrier family 35 member F4 [Source:ZFIN;Acc:ZDB-GENE-131121-49]	TRUE	FALSE
chr8	30716160	chr8-30716160	A	G	0.5518	0.106	Intron	0	ENSCHAG00000015956	slc35f4	protein_coding	solute carrier family 35 member F4 [Source:ZFIN;Acc:ZDB-GENE-131121-49]	TRUE	FALSE
chr8	30716162	chr8-30716162	A	G	0.5591	0.1099	Intron	0	ENSCHAG00000015956	slc35f4	protein_coding	solute carrier family 35 member F4 [Source:ZFIN;Acc:ZDB-GENE-131121-49]	TRUE	FALSE
chr8	30716181	chr8-30716181	C	A	0.573	0.1004	Intron	0	ENSCHAG00000015956	slc35f4	protein_coding	solute carrier family 35 member F4 [Source:ZFIN;Acc:ZDB-GENE-131121-49]	TRUE	FALSE
chr8	30717190	chr8-30717190	T	A	0.5534	0.1223	Intron	0	ENSCHAG00000015956	slc35f4	protein_coding	solute carrier family 35 member F4 [Source:ZFIN;Acc:ZDB-GENE-131121-49]	TRUE	FALSE
chr8	30717202	chr8-30717202	T	C	0.5512	0.1183	Intron	0	ENSCHAG00000015956	slc35f4	protein_coding	solute carrier family 35 member F4 [Source:ZFIN;Acc:ZDB-GENE-131121-49]	TRUE	FALSE
chr8	30729250	chr8-30729250	C	G	0.5685	0.0711	ThreeUTR	0	ENSCHAG00000015956	slc35f4	protein_coding	solute carrier family 35 member F4 [Source:ZFIN;Acc:ZDB-GENE-131121-49]	TRUE	FALSE
chr12	15551465	chr12-15551465	C	T	0.6801	0.0337	Intron	0	ENSCHAG00000022142	sbno1	protein_coding	strawberry notch homolog 1 [Source:NCBI gene;Acc:105889355]	TRUE	FALSE
chr12	15551468	chr12-15551468	T	C	0.6807	0.0329	Intron	0	ENSCHAG00000022142	sbno1	protein_coding	strawberry notch homolog 1 [Source:NCBI gene;Acc:105889355]	TRUE	FALSE
chr12	15614096	chr12-15614096	A	T	0.5837	0.0105	Upstream	1126	ENSCHAG00000022882	denr	protein_coding	density-regulated protein [Source:NCBI gene;Acc:436970]	TRUE	FALSE
chr12	15653060	chr12-15653060	C	T	0.6006	0.038	Upstream	283	ENSCHAG00000022912	ddx55	protein_coding	DEAD-box helicase 55 [Source:NCBI gene;Acc:105889251]	TRUE	FALSE
chr12	15687346	chr12-15687346	A	G	0.5517	0.0038	Syn	0	ENSCHAG00000023635	SCD5	protein_coding	stearoyl-CoA desaturase 5 [Source:NCBI gene;Acc:105899668]	TRUE	FALSE
chr12	15688326	chr12-15688326	C	T	0.5695	0.0031	NonSyn	0	ENSCHAG00000023635	SCD5	protein_coding	stearoyl-CoA desaturase 5 [Source:NCBI gene;Acc:105899668]	TRUE	FALSE
chr12	15689496	chr12-15689496	A	T	0.6049	0.0187	Downstream	366	ENSCHAG00000023635	SCD5	protein_coding	stearoyl-CoA desaturase 5 [Source:NCBI gene;Acc:105899668]	TRUE	FALSE
chr12	15692017	chr12-15692017	T	A	0.5564	0.0011	Downstream	2887	ENSCHAG00000023635	SCD5	protein_coding	stearoyl-CoA desaturase 5 [Source:NCBI gene;Acc:105899668]	TRUE	FALSE
chr12	15692788	chr12-15692788	T	A	0.5617	0.0171	Downstream	3658	ENSCHAG00000023635	SCD5	protein_coding	stearoyl-CoA desaturase 5 [Source:NCBI gene;Acc:105899668]	TRUE	FALSE
chr12	15693326	chr12-15693326	G	A	0.6529	0.0084	Downstream	4196	ENSCHAG00000023635	SCD5	protein_coding	stearoyl-CoA desaturase 5 [Source:NCBI gene;Acc:105899668]	TRUE	FALSE
chr12	15693374	chr12-15693374	C	T	0.6011	0.0159	Downstream	4244	ENSCHAG00000023635	SCD5	protein_coding	stearoyl-CoA desaturase 5 [Source:NCBI gene;Acc:105899668]	TRUE	FALSE
chr12	15693862	chr12-15693862	G	A	0.5863	0.0223	Downstream	4732	ENSCHAG00000023635	SCD5	protein_coding	stearoyl-CoA desaturase 5 [Source:NCBI gene;Acc:105899668]	TRUE	FALSE
chr12	15696706	chr12-15696706	G	T	0.5648	0.0598	Upstream	2276	ENSCHAG00000023639	tmem150c	protein_coding	transmembrane protein 150C [Source:NCBI gene;Acc:105899569]	TRUE	FALSE
chr12	15696719	chr12-15696719	A	G	0.6464	0.018	Upstream	2263	ENSCHAG00000023639	tmem150c	protein_coding	transmembrane protein 150C [Source:NCBI gene;Acc:105899569]	TRUE	FALSE
chr12	15697367	chr12-15697367	G	A	0.5726	0.0344	Upstream	1615	ENSCHAG00000023639	tmem150c	protein_coding	transmembrane protein 150C [Source:NCBI gene;Acc:105899569]	TRUE	FALSE
chr12	15698802	chr12-15698802	G	A	0.5523	0.0058	Upstream	180	ENSCHAG00000023639	tmem150c	protein_coding	transmembrane protein 150C [Source:NCBI gene;Acc:105899569]	TRUE	FALSE
chr12	15698881	chr12-15698881	A	T	0.5789	0.0012	Upstream	101	ENSCHAG00000023639	tmem150c	protein_coding	transmembrane protein 150C [Source:NCBI gene;Acc:105899569]	TRUE	FALSE
chr12	15699329	chr12-15699329	A	G	0.5695	0.026	Intron	0	ENSCHAG00000023639	tmem150c	protein_coding	transmembrane protein 150C [Source:NCBI gene;Acc:105899569]	TRUE	FALSE
chr12	15701279	chr12-15701279	T	A	0.5761	0.0313	NonSyn	0	ENSCHAG00000023639	tmem150c	protein_coding	transmembrane protein 150C [Source:NCBI gene;Acc:105899569]	TRUE	FALSE
chr12	15701299	chr12-15701299	C	T	0.5804	0.0256	Syn	0	ENSCHAG00000023639	tmem150c	protein_coding	transmembrane protein 150C [Source:NCBI gene;Acc:105899569]	TRUE	FALSE
chr12	15701324	chr12-15701324	A	G	0.565	0.0247	NonSyn	0	ENSCHAG00000023639	tmem150c	protein_coding	transmembrane protein 150C [Source:NCBI gene;Acc:105899569]	TRUE	FALSE
chr12	15701571	chr12-15701571	A	G	0.5783	0.0348	Downstream	157	ENSCHAG00000023639	tmem150c	protein_coding	transmembrane protein 150C [Source:NCBI gene;Acc:105899569]	TRUE	FALSE
chr12	15703805	chr12-15703805	C	T	0.5547	0.018	Intron	0	ENSCHAG00000002350	enoph1	protein_coding	enolase-phosphatase 1 [Source:NCBI gene;Acc:431773]	TRUE	FALSE
chr12	15704354	chr12-15704354	C	A	0.5651	0.0102	NonSyn	0	ENSCHAG00000002350	enoph1	protein_coding	enolase-phosphatase 1 [Source:NCBI gene;Acc:431773]	TRUE	FALSE
chr12	15704795	chr12-15704795	A	G	0.551	0.011	Intron	0	ENSCHAG00000002350	enoph1	protein_coding	enolase-phosphatase 1 [Source:NCBI gene;Acc:431773]	TRUE	FALSE
chr12	15705235	chr12-15705235	G	T	0.5778	0.0111	Intron	0	ENSCHAG00000002350	enoph1	protein_coding	enolase-phosphatase 1 [Source:NCBI gene;Acc:431773]	TRUE	FALSE
chr12	15705290	chr12-15705290	G	T	0.5729	0.0154	Intron	0	ENSCHAG00000002350	enoph1	protein_coding	enolase-phosphatase 1 [Source:NCBI gene;Acc:431773]	TRUE	FALSE
chr12	15706449	chr12-15706449	G	T	0.5927	0.0133	Intron	0	ENSCHAG00000002350	enoph1	protein_coding	enolase-phosphatase 1 [Source:NCBI gene;Acc:431773]	TRUE	FALSE
chr12	15706465	chr12-15706465	G	A	0.5775	0.0131	Intron	0	ENSCHAG00000002350	enoph1	protein_coding	enolase-phosphatase 1 [Source:NCBI gene;Acc:431773]	TRUE	FALSE
chr12	15707612	chr12-15707612	G	A	0.6682	0.0255	Upstream	556	ENSCHAG00000002440	hnrnpdl	protein_coding	heterogeneous nuclear ribonucleoprotein D-like [Source:ZFIN;Acc:ZDB-GENE-040426-2717]	TRUE	FALSE
chr12	15707619	chr12-15707619	T	C	0.6715	0.0693	Upstream	549	ENSCHAG00000002440	hnrnpdl	protein_coding	heterogeneous nuclear ribonucleoprotein D-like [Source:ZFIN;Acc:ZDB-GENE-040426-2717]	TRUE	FALSE
chr12	15707625	chr12-15707625	A	G	0.6734	0.0623	Upstream	543	ENSCHAG00000002440	hnrnpdl	protein_coding	heterogeneous nuclear ribonucleoprotein D-like [Source:ZFIN;Acc:ZDB-GENE-040426-2717]	TRUE	FALSE
chr12	15707626	chr12-15707626	A	C	0.6793	0.0581	Upstream	542	ENSCHAG00000002440	hnrnpdl	protein_coding	heterogeneous nuclear ribonucleoprotein D-like [Source:ZFIN;Acc:ZDB-GENE-040426-2717]	TRUE	FALSE
chr12	15707652	chr12-15707652	A	C	0.573	0.0239	Upstream	516	ENSCHAG00000002440	hnrnpdl	protein_coding	heterogeneous nuclear ribonucleoprotein D-like [Source:ZFIN;Acc:ZDB-GENE-040426-2717]	TRUE	FALSE
chr12	15709763	chr12-15709763	G	A	0.5955	0.0121	Intron	0	ENSCHAG00000002440	hnrnpdl	protein_coding	heterogeneous nuclear ribonucleoprotein D-like [Source:ZFIN;Acc:ZDB-GENE-040426-2717]	TRUE	FALSE
chr12	15710397	chr12-15710397	G	A	0.5726	0.0053	Intron	0	ENSCHAG00000002440	hnrnpdl	protein_coding	heterogeneous nuclear ribonucleoprotein D-like [Source:ZFIN;Acc:ZDB-GENE-040426-2717]	TRUE	FALSE
chr12	15710815	chr12-15710815	C	T	0.5992	0.0082	Intron	0	ENSCHAG00000002440	hnrnpdl	protein_coding	heterogeneous nuclear ribonucleoprotein D-like [Source:ZFIN;Acc:ZDB-GENE-040426-2717]	TRUE	FALSE
chr12	15710905	chr12-15710905	C	G	0.6183	0.0024	Intron	0	ENSCHAG00000002440	hnrnpdl	protein_coding	heterogeneous nuclear ribonucleoprotein D-like [Source:ZFIN;Acc:ZDB-GENE-040426-2717]	TRUE	FALSE
chr12	15711505	chr12-15711505	A	G	0.5947	0.0057	Intron	0	ENSCHAG00000002440	hnrnpdl	protein_coding	heterogeneous nuclear ribonucleoprotein D-like [Source:ZFIN;Acc:ZDB-GENE-040426-2717]	TRUE	FALSE
chr12	15712027	chr12-15712027	A	T	0.5846	0.0009	Intron	0	ENSCHAG00000002440	hnrnpdl	protein_coding	heterogeneous nuclear ribonucleoprotein D-like [Source:ZFIN;Acc:ZDB-GENE-040426-2717]	TRUE	FALSE
chr12	15712029	chr12-15712029	T	C	0.5799	0.0063	Intron	0	ENSCHAG00000002440	hnrnpdl	protein_coding	heterogeneous nuclear ribonucleoprotein D-like [Source:ZFIN;Acc:ZDB-GENE-040426-2717]	TRUE	FALSE
chr12	15712251	chr12-15712251	G	T	0.5626	0.008	Intron	0	ENSCHAG00000002440	hnrnpdl	protein_coding	heterogeneous nuclear ribonucleoprotein D-like [Source:ZFIN;Acc:ZDB-GENE-040426-2717]	TRUE	FALSE
chr12	15712350	chr12-15712350	G	A	0.5674	0.0094	Intron	0	ENSCHAG00000002440	hnrnpdl	protein_coding	heterogeneous nuclear ribonucleoprotein D-like [Source:ZFIN;Acc:ZDB-GENE-040426-2717]	TRUE	FALSE
chr12	15715119	chr12-15715119	G	T	0.5591	0.0317	Downstream	1989	ENSCHAG00000002440	hnrnpdl	protein_coding	heterogeneous nuclear ribonucleoprotein D-like [Source:ZFIN;Acc:ZDB-GENE-040426-2717]	TRUE	FALSE
chr12	15715429	chr12-15715429	C	T	0.6117	0.0161	Downstream	2299	ENSCHAG00000002440	hnrnpdl	protein_coding	heterogeneous nuclear ribonucleoprotein D-like [Source:ZFIN;Acc:ZDB-GENE-040426-2717]	TRUE	FALSE
chr12	15715431	chr12-15715431	G	T	0.6054	0.0161	Downstream	2301	ENSCHAG00000002440	hnrnpdl	protein_coding	heterogeneous nuclear ribonucleoprotein D-like [Source:ZFIN;Acc:ZDB-GENE-040426-2717]	TRUE	FALSE
chr12	15723645	chr12-15723645	G	T	0.6486	0.0096	Upstream	996	ENSCHAG00000002685		protein_coding		TRUE	FALSE
chr12	15723856	chr12-15723856	A	C	0.6113	0.0205	Upstream	1207	ENSCHAG00000002685		protein_coding		TRUE	FALSE
chr12	15726334	chr12-15726334	A	C	0.6283	0.031	Upstream	3685	ENSCHAG00000002685		protein_coding		TRUE	FALSE
chr12	15728608	chr12-15728608	G	C	0.5511	0.003	Intergenic	5959	ENSCHAG00000002685		protein_coding		TRUE	FALSE
chr12	15731558	chr12-15731558	A	G	0.6201	0.0179	Intergenic	5572	ENSCHAG00000002871		protein_coding		TRUE	FALSE
chr12	15731611	chr12-15731611	A	G	0.6148	0.0059	Intergenic	5519	ENSCHAG00000002871		protein_coding		TRUE	FALSE
chr12	15731988	chr12-15731988	C	T	0.5582	0.0007	Intergenic	5142	ENSCHAG00000002871		protein_coding		TRUE	FALSE
chr12	15732007	chr12-15732007	T	G	0.6101	0.0074	Intergenic	5123	ENSCHAG00000002871		protein_coding		TRUE	FALSE
chr12	15732679	chr12-15732679	T	C	0.5854	0.0133	Upstream	4451	ENSCHAG00000002871		protein_coding		TRUE	FALSE
chr12	15733208	chr12-15733208	T	A	0.5942	0.0301	Upstream	3922	ENSCHAG00000002871		protein_coding		TRUE	FALSE
chr12	15733588	chr12-15733588	A	C	0.5618	0.0003	Upstream	3542	ENSCHAG00000002871		protein_coding		TRUE	FALSE
chr12	15733906	chr12-15733906	T	G	0.5652	0.0016	Upstream	3224	ENSCHAG00000002871		protein_coding		TRUE	FALSE
chr12	15734524	chr12-15734524	A	C	0.551	0.0115	Upstream	2606	ENSCHAG00000002871		protein_coding		TRUE	FALSE
chr12	15734662	chr12-15734662	C	G	0.6015	0.0174	Upstream	2468	ENSCHAG00000002871		protein_coding		TRUE	FALSE
chr12	15742154	chr12-15742154	T	C	0.5717	0.0157	Intron	0	ENSCHAG00000002871		protein_coding		TRUE	FALSE
chr12	15744505	chr12-15744505	T	C	0.5563	0.0158	Intron	0	ENSCHAG00000002871		protein_coding		TRUE	FALSE
chr12	15745929	chr12-15745929	G	A	0.5724	0.0144	Syn	0	ENSCHAG00000002871		protein_coding		TRUE	FALSE
chr12	15746437	chr12-15746437	G	A	0.6053	0.0176	Syn	0	ENSCHAG00000002871		protein_coding		TRUE	FALSE
chr12	15747607	chr12-15747607	G	T	0.593	0.0138	Downstream	358	ENSCHAG00000002871		protein_coding		TRUE	FALSE
chr12	15747904	chr12-15747904	T	C	0.5577	0.0276	Downstream	655	ENSCHAG00000002871		protein_coding		TRUE	FALSE
chr12	15749879	chr12-15749879	T	C	0.5608	0.0121	Downstream	2630	ENSCHAG00000002871		protein_coding		TRUE	FALSE
chr12	15749930	chr12-15749930	A	C	0.6667	0.0123	Downstream	2681	ENSCHAG00000002871		protein_coding		TRUE	FALSE
chr12	15750381	chr12-15750381	C	A	0.5963	0.012	Downstream	3132	ENSCHAG00000002871		protein_coding		TRUE	FALSE
chr12	15755914	chr12-15755914	A	G	0.5588	0.0022	Upstream	4068	ENSCHAG00000004007		protein_coding		TRUE	FALSE
chr12	15756524	chr12-15756524	T	C	0.632	0.0081	Upstream	3458	ENSCHAG00000004007		protein_coding		TRUE	FALSE
chr12	15763274	chr12-15763274	T	G	0.644	0.0191	Intron	0	ENSCHAG00000004007		protein_coding		TRUE	FALSE
chr12	15763753	chr12-15763753	A	C	0.624	0.0067	Intron	0	ENSCHAG00000004007		protein_coding		TRUE	FALSE
chr12	15763799	chr12-15763799	T	C	0.6426	0.0038	Intron	0	ENSCHAG00000004007		protein_coding		TRUE	FALSE
chr12	15763801	chr12-15763801	T	G	0.6314	0.0058	Intron	0	ENSCHAG00000004007		protein_coding		TRUE	FALSE
chr12	15763815	chr12-15763815	T	C	0.6284	0.0081	Intron	0	ENSCHAG00000004007		protein_coding		TRUE	FALSE
chr12	15771697	chr12-15771697	T	C	0.5881	0.004	Intron	0	ENSCHAG00000004106		protein_coding		TRUE	FALSE
chr12	15772843	chr12-15772843	G	T	0.5576	0.0249	Downstream	7	ENSCHAG00000004106		protein_coding		TRUE	FALSE
chr12	15772857	chr12-15772857	G	C	0.5805	0.0054	Downstream	21	ENSCHAG00000004106		protein_coding		TRUE	FALSE
chr12	15775023	chr12-15775023	C	T	0.5646	0.0266	Downstream	2187	ENSCHAG00000004106		protein_coding		TRUE	FALSE
chr12	15775649	chr12-15775649	G	T	0.5872	0.0012	Downstream	2813	ENSCHAG00000004106		protein_coding		TRUE	FALSE
chr12	15775659	chr12-15775659	T	A	0.5885	0.0069	Downstream	2823	ENSCHAG00000004106		protein_coding		TRUE	FALSE
chr12	15775661	chr12-15775661	T	G	0.5919	0.0068	Downstream	2825	ENSCHAG00000004106		protein_coding		TRUE	FALSE
chr12	15775925	chr12-15775925	C	T	0.5973	0.009	Downstream	3089	ENSCHAG00000004106		protein_coding		TRUE	FALSE
chr12	15777966	chr12-15777966	T	C	0.6321	0.0082	Intergenic	5130	ENSCHAG00000004106		protein_coding		TRUE	FALSE
chr12	15778288	chr12-15778288	G	C	0.6516	0.0191	Intergenic	5452	ENSCHAG00000004106		protein_coding		TRUE	FALSE
chr12	15778468	chr12-15778468	C	T	0.5771	0.0223	Intergenic	5632	ENSCHAG00000004106		protein_coding		TRUE	FALSE
chr12	15778490	chr12-15778490	C	A	0.5708	0.0213	Intergenic	5654	ENSCHAG00000004106		protein_coding		TRUE	FALSE
chr12	15779526	chr12-15779526	A	G	0.5579	0.0066	Intergenic	6690	ENSCHAG00000004106		protein_coding		TRUE	FALSE
chr12	15779660	chr12-15779660	A	G	0.5846	0.0086	Intergenic	6824	ENSCHAG00000004106		protein_coding		TRUE	FALSE
chr12	15779773	chr12-15779773	T	G	0.6498	0.0022	Intergenic	6937	ENSCHAG00000004106		protein_coding		TRUE	FALSE
chr12	15779896	chr12-15779896	A	G	0.5634	0.0351	Intergenic	6977	ENSCHAG00000004255		protein_coding		TRUE	FALSE
chr12	15782409	chr12-15782409	T	G	0.5715	0.0126	Upstream	4464	ENSCHAG00000004255		protein_coding		TRUE	FALSE
chr12	15783066	chr12-15783066	T	C	0.5743	0.01	Upstream	3807	ENSCHAG00000004255		protein_coding		TRUE	FALSE
chr12	15783637	chr12-15783637	G	A	0.5644	0.0104	Upstream	3236	ENSCHAG00000004255		protein_coding		TRUE	FALSE
chr12	15785427	chr12-15785427	T	A	0.6404	0.0095	Upstream	1446	ENSCHAG00000004255		protein_coding		TRUE	FALSE
chr12	15785680	chr12-15785680	C	T	0.556	0.0066	Upstream	1193	ENSCHAG00000004255		protein_coding		TRUE	FALSE
chr12	15785704	chr12-15785704	G	A	0.5818	0.006	Upstream	1169	ENSCHAG00000004255		protein_coding		TRUE	FALSE
chr12	15785762	chr12-15785762	A	C	0.603	0.0129	Upstream	1111	ENSCHAG00000004255		protein_coding		TRUE	FALSE
chr12	15785803	chr12-15785803	T	G	0.5819	0.0173	Upstream	1070	ENSCHAG00000004255		protein_coding		TRUE	FALSE
chr12	15785829	chr12-15785829	A	G	0.5981	0.0104	Upstream	1044	ENSCHAG00000004255		protein_coding		TRUE	FALSE
chr12	15785831	chr12-15785831	A	C	0.5978	0.0108	Upstream	1042	ENSCHAG00000004255		protein_coding		TRUE	FALSE
chr12	15786142	chr12-15786142	T	C	0.6301	0.0032	Upstream	731	ENSCHAG00000004255		protein_coding		TRUE	FALSE
chr12	15787605	chr12-15787605	G	A	0.5768	0.0027	Intron	0	ENSCHAG00000004255		protein_coding		TRUE	FALSE
chr12	15788686	chr12-15788686	A	C	0.5915	0.0231	Intron	0	ENSCHAG00000004255		protein_coding		TRUE	FALSE
chr12	15788694	chr12-15788694	G	T	0.5891	0.0084	Intron	0	ENSCHAG00000004255		protein_coding		TRUE	FALSE
chr12	15788696	chr12-15788696	T	C	0.5915	0.0164	Intron	0	ENSCHAG00000004255		protein_coding		TRUE	FALSE
chr12	15789513	chr12-15789513	T	C	0.5839	0.012	Intron	0	ENSCHAG00000004255		protein_coding		TRUE	FALSE
chr12	15791484	chr12-15791484	T	C	0.614	0.002	Intron	0	ENSCHAG00000004255		protein_coding		TRUE	FALSE
chr12	15791606	chr12-15791606	C	T	0.5694	0.0078	Syn	0	ENSCHAG00000004255		protein_coding		TRUE	FALSE
chr12	15791829	chr12-15791829	A	T	0.5809	0.0092	Intron	0	ENSCHAG00000004255		protein_coding		TRUE	FALSE
chr12	15793511	chr12-15793511	C	G	0.5546	0.0072	NonSyn	0	ENSCHAG00000004255		protein_coding		TRUE	FALSE
chr12	15793708	chr12-15793708	T	A	0.5994	0.028	Syn	0	ENSCHAG00000004255		protein_coding		TRUE	FALSE
chr12	15793714	chr12-15793714	T	C	0.6	0.0267	Syn	0	ENSCHAG00000004255		protein_coding		TRUE	FALSE
chr12	15794165	chr12-15794165	C	A	0.6209	0.0034	NonSyn	0	ENSCHAG00000004255		protein_coding		TRUE	FALSE
chr12	15797338	chr12-15797338	A	G	0.599	0.0171	Downstream	741	ENSCHAG00000004255		protein_coding		TRUE	FALSE
chr12	15797645	chr12-15797645	G	C	0.5557	0.0066	Downstream	1048	ENSCHAG00000004255		protein_coding		TRUE	FALSE
chr12	15800348	chr12-15800348	A	G	0.6012	0.0008	Downstream	3751	ENSCHAG00000004255		protein_coding		TRUE	FALSE
chr12	15801931	chr12-15801931	A	T	0.578	0.0033	Intergenic	5334	ENSCHAG00000004255		protein_coding		TRUE	FALSE
chr12	15803546	chr12-15803546	C	T	0.5593	0.0106	Intergenic	6949	ENSCHAG00000004255		protein_coding		TRUE	FALSE
chr12	15804409	chr12-15804409	C	T	0.5825	0.0026	Intergenic	7812	ENSCHAG00000004255		protein_coding		TRUE	FALSE
chr12	15804479	chr12-15804479	A	C	0.6435	0.0111	Intergenic	7882	ENSCHAG00000004255		protein_coding		TRUE	FALSE
chr12	15804514	chr12-15804514	T	C	0.6767	0.0152	Intergenic	7917	ENSCHAG00000004255		protein_coding		TRUE	FALSE
chr12	15804946	chr12-15804946	C	G	0.6076	0.0144	Intergenic	8349	ENSCHAG00000004255		protein_coding		TRUE	FALSE
chr12	15813243	chr12-15813243	G	A	0.6457	0.0052	Intergenic	16646	ENSCHAG00000004255		protein_coding		TRUE	FALSE
chr12	15813276	chr12-15813276	A	C	0.6085	0.0035	Intergenic	16679	ENSCHAG00000004255		protein_coding		TRUE	FALSE
chr12	15813800	chr12-15813800	G	T	0.5535	0.0116	Intergenic	17203	ENSCHAG00000004255		protein_coding		TRUE	FALSE
chr12	15815178	chr12-15815178	T	A	0.6053	0.0071	Intergenic	18581	ENSCHAG00000004255		protein_coding		TRUE	FALSE
chr12	15815981	chr12-15815981	G	A	0.5541	0.0282	Intergenic	19384	ENSCHAG00000004255		protein_coding		TRUE	FALSE
chr12	15817144	chr12-15817144	A	C	0.5906	0.03	Intergenic	20547	ENSCHAG00000004255		protein_coding		TRUE	FALSE
chr12	15817442	chr12-15817442	G	T	0.6654	0.0139	Intergenic	20845	ENSCHAG00000004255		protein_coding		TRUE	FALSE
chr12	15846750	chr12-15846750	T	C	0.5555	0.0011	Downstream	4056	ENSCHAG00000004307		protein_coding		TRUE	FALSE
chr12	15847980	chr12-15847980	G	A	0.6945	0.0183	Intergenic	5286	ENSCHAG00000004307		protein_coding		TRUE	FALSE
chr12	15848031	chr12-15848031	A	G	0.6102	0.0056	Intergenic	5337	ENSCHAG00000004307		protein_coding		TRUE	FALSE
chr12	15848076	chr12-15848076	G	A	0.5779	0.024	Intergenic	5382	ENSCHAG00000004307		protein_coding		TRUE	FALSE
chr12	15850265	chr12-15850265	T	G	0.5961	0.0184	Intergenic	7571	ENSCHAG00000004307		protein_coding		TRUE	FALSE
chr12	15850275	chr12-15850275	A	T	0.6059	0.0244	Intergenic	7581	ENSCHAG00000004307		protein_coding		TRUE	FALSE
chr12	15850277	chr12-15850277	T	C	0.6201	0.0141	Intergenic	7583	ENSCHAG00000004307		protein_coding		TRUE	FALSE
chr12	15850465	chr12-15850465	C	A	0.6366	0.0167	Intergenic	7771	ENSCHAG00000004307		protein_coding		TRUE	FALSE
chr12	15850705	chr12-15850705	C	T	0.6011	0.0516	Intergenic	8011	ENSCHAG00000004307		protein_coding		TRUE	FALSE
chr12	15851167	chr12-15851167	G	C	0.5913	0.03	Intergenic	8473	ENSCHAG00000004307		protein_coding		TRUE	FALSE
chr12	15851650	chr12-15851650	C	A	0.5546	0.0004	Intergenic	8956	ENSCHAG00000004307		protein_coding		TRUE	FALSE
chr12	15851688	chr12-15851688	A	C	0.5953	0.0177	Intergenic	8994	ENSCHAG00000004307		protein_coding		TRUE	FALSE
chr12	15852151	chr12-15852151	T	C	0.5973	0.0048	Intergenic	9457	ENSCHAG00000004307		protein_coding		TRUE	FALSE
chr12	15854710	chr12-15854710	T	C	0.6045	0.0246	Intergenic	11366	ENSCHAG00000004352		protein_coding		TRUE	FALSE
chr12	15854999	chr12-15854999	G	T	0.6391	0.0389	Intergenic	11077	ENSCHAG00000004352		protein_coding		TRUE	FALSE
chr12	15856165	chr12-15856165	A	G	0.6505	0.0221	Intergenic	9911	ENSCHAG00000004352		protein_coding		TRUE	FALSE
chr12	15856167	chr12-15856167	T	A	0.6391	0.0208	Intergenic	9909	ENSCHAG00000004352		protein_coding		TRUE	FALSE
chr12	15856168	chr12-15856168	C	A	0.6431	0.0208	Intergenic	9908	ENSCHAG00000004352		protein_coding		TRUE	FALSE
chr12	15857201	chr12-15857201	G	A	0.6616	0.0439	Intergenic	8875	ENSCHAG00000004352		protein_coding		TRUE	FALSE
chr12	15858148	chr12-15858148	A	G	0.5969	0.0068	Intergenic	7928	ENSCHAG00000004352		protein_coding		TRUE	FALSE
chr12	15858708	chr12-15858708	A	C	0.5843	0.011	Intergenic	7368	ENSCHAG00000004352		protein_coding		TRUE	FALSE
chr12	15859363	chr12-15859363	C	T	0.6041	0.0082	Intergenic	6713	ENSCHAG00000004352		protein_coding		TRUE	FALSE
chr12	15859421	chr12-15859421	C	G	0.5782	0.0002	Intergenic	6655	ENSCHAG00000004352		protein_coding		TRUE	FALSE
chr12	15859613	chr12-15859613	T	C	0.5616	0.01	Intergenic	6463	ENSCHAG00000004352		protein_coding		TRUE	FALSE
chr12	15861906	chr12-15861906	A	G	0.5664	0.0085	Upstream	4170	ENSCHAG00000004352		protein_coding		TRUE	FALSE
chr12	15877464	chr12-15877464	A	T	0.5873	0.0106	Downstream	628	ENSCHAG00000004352		protein_coding		TRUE	FALSE
chr12	15877702	chr12-15877702	A	G	0.5745	0.0245	Downstream	866	ENSCHAG00000004352		protein_coding		TRUE	FALSE
chr12	15878536	chr12-15878536	A	C	0.5921	0.0303	Downstream	1700	ENSCHAG00000004352		protein_coding		TRUE	FALSE
chr12	15878540	chr12-15878540	T	G	0.5957	0.0323	Downstream	1704	ENSCHAG00000004352		protein_coding		TRUE	FALSE
chr12	15878898	chr12-15878898	C	T	0.618	0.0277	Downstream	2062	ENSCHAG00000004352		protein_coding		TRUE	FALSE
chr12	15879105	chr12-15879105	A	G	0.5868	0.0059	Downstream	2269	ENSCHAG00000004352		protein_coding		TRUE	FALSE
chr12	15879161	chr12-15879161	A	G	0.5793	0.0315	Downstream	2325	ENSCHAG00000004352		protein_coding		TRUE	FALSE
chr12	15879162	chr12-15879162	G	C	0.5803	0.0315	Downstream	2326	ENSCHAG00000004352		protein_coding		TRUE	FALSE
chr12	15879675	chr12-15879675	A	C	0.6039	0.0163	Downstream	2839	ENSCHAG00000004352		protein_coding		TRUE	FALSE
chr12	15879801	chr12-15879801	C	G	0.6003	0.0024	Downstream	2965	ENSCHAG00000004352		protein_coding		TRUE	FALSE
chr12	15880237	chr12-15880237	A	G	0.663	0.001	Downstream	3401	ENSCHAG00000004352		protein_coding		TRUE	FALSE
chr12	15880708	chr12-15880708	T	G	0.6874	0.0319	Downstream	3872	ENSCHAG00000004352		protein_coding		TRUE	FALSE
chr12	15881195	chr12-15881195	C	G	0.6333	0.0134	Downstream	4359	ENSCHAG00000004352		protein_coding		TRUE	FALSE
chr12	15881318	chr12-15881318	A	C	0.6053	0.0058	Downstream	4482	ENSCHAG00000004352		protein_coding		TRUE	FALSE
chr12	15882199	chr12-15882199	G	A	0.5605	0.0073	Intergenic	5363	ENSCHAG00000004352		protein_coding		TRUE	FALSE
chr12	15882380	chr12-15882380	A	G	0.5661	0.0289	Intergenic	5544	ENSCHAG00000004352		protein_coding		TRUE	FALSE
chr12	15882512	chr12-15882512	T	C	0.5516	0.0139	Intergenic	5676	ENSCHAG00000004352		protein_coding		TRUE	FALSE
chr12	15882644	chr12-15882644	A	G	0.553	0.0309	Intergenic	5808	ENSCHAG00000004352		protein_coding		TRUE	FALSE
chr12	15883368	chr12-15883368	A	G	0.594	0.0204	Intergenic	6532	ENSCHAG00000004352		protein_coding		TRUE	FALSE
chr12	15883632	chr12-15883632	T	G	0.6295	0.0241	Intergenic	6796	ENSCHAG00000004352		protein_coding		TRUE	FALSE
chr12	15885197	chr12-15885197	A	C	0.6453	0.0033	Intergenic	8361	ENSCHAG00000004352		protein_coding		TRUE	FALSE
chr12	15885357	chr12-15885357	G	T	0.6248	0.0156	Intergenic	8521	ENSCHAG00000004352		protein_coding		TRUE	FALSE
chr12	15885412	chr12-15885412	C	G	0.6161	0.016	Intergenic	8576	ENSCHAG00000004352		protein_coding		TRUE	FALSE
chr12	15885471	chr12-15885471	C	G	0.5687	0.0057	Intergenic	8635	ENSCHAG00000004352		protein_coding		TRUE	FALSE
chr12	15886164	chr12-15886164	G	A	0.6011	0.0213	Intergenic	9328	ENSCHAG00000004352		protein_coding		TRUE	FALSE
chr12	15886683	chr12-15886683	G	A	0.6153	0.0157	Intergenic	9847	ENSCHAG00000004352		protein_coding		TRUE	FALSE
chr12	15887100	chr12-15887100	A	G	0.5985	0.0303	Intergenic	10264	ENSCHAG00000004352		protein_coding		TRUE	FALSE
chr12	15888253	chr12-15888253	A	C	0.5793	0.0115	Intergenic	11417	ENSCHAG00000004352		protein_coding		TRUE	FALSE
chr12	15888920	chr12-15888920	C	G	0.6034	0.0105	Intergenic	12084	ENSCHAG00000004352		protein_coding		TRUE	FALSE
chr12	15890639	chr12-15890639	G	T	0.5693	0.0024	Intergenic	11166	ENSCHAG00000004703		protein_coding		TRUE	FALSE
chr12	15890658	chr12-15890658	G	A	0.5548	0.003	Intergenic	11147	ENSCHAG00000004703		protein_coding		TRUE	FALSE
chr12	15892095	chr12-15892095	C	G	0.5944	0.0141	Intergenic	9710	ENSCHAG00000004703		protein_coding		TRUE	FALSE
chr12	15892385	chr12-15892385	T	G	0.5846	0.0044	Intergenic	9420	ENSCHAG00000004703		protein_coding		TRUE	FALSE
chr12	15892416	chr12-15892416	T	G	0.5506	0.0035	Intergenic	9389	ENSCHAG00000004703		protein_coding		TRUE	FALSE
chr12	15894465	chr12-15894465	G	C	0.7282	0.004	Intergenic	7340	ENSCHAG00000004703		protein_coding		TRUE	FALSE
chr12	15894586	chr12-15894586	A	T	0.566	0.0077	Intergenic	7219	ENSCHAG00000004703		protein_coding		TRUE	FALSE
chr12	15894623	chr12-15894623	C	G	0.5522	0.0065	Intergenic	7182	ENSCHAG00000004703		protein_coding		TRUE	FALSE
chr12	15896022	chr12-15896022	A	C	0.5952	0.012	Intergenic	5783	ENSCHAG00000004703		protein_coding		TRUE	FALSE
chr12	15918086	chr12-15918086	C	T	0.5674	0.0028	Intergenic	5331	ENSCHAG00000004703		protein_coding		TRUE	FALSE
chr12	15921733	chr12-15921733	T	G	0.5904	0.0967	Intergenic	8978	ENSCHAG00000004703		protein_coding		TRUE	FALSE
chr12	15921741	chr12-15921741	C	T	0.6787	0.0134	Intergenic	8986	ENSCHAG00000004703		protein_coding		TRUE	FALSE
chr12	15926367	chr12-15926367	C	T	0.6623	0.021	Intergenic	13612	ENSCHAG00000004703		protein_coding		TRUE	FALSE
chr12	15930940	chr12-15930940	C	A	0.7369	0.003	Intergenic	18185	ENSCHAG00000004703		protein_coding		TRUE	FALSE
chr12	15931230	chr12-15931230	A	G	0.6899	0.0254	Intergenic	18475	ENSCHAG00000004703		protein_coding		TRUE	FALSE
chr12	15931616	chr12-15931616	G	A	0.6795	0.0083	Intergenic	18861	ENSCHAG00000004703		protein_coding		TRUE	FALSE
chr12	15931823	chr12-15931823	T	G	0.7206	0.021	Intergenic	19068	ENSCHAG00000004703		protein_coding		TRUE	FALSE
chr12	15932366	chr12-15932366	G	T	0.6886	0.0015	Intergenic	19611	ENSCHAG00000004703		protein_coding		TRUE	FALSE
chr12	15932506	chr12-15932506	T	C	0.6824	0.0118	Intergenic	19751	ENSCHAG00000004703		protein_coding		TRUE	FALSE
chr12	15933283	chr12-15933283	A	G	0.6693	0.018	Intergenic	19046	ENSCHAG00000006092		pseudogene		TRUE	FALSE
chr12	15934969	chr12-15934969	C	A	0.6994	0.0275	Intergenic	17360	ENSCHAG00000006092		pseudogene		TRUE	FALSE
chr12	15935016	chr12-15935016	A	G	0.6692	0.0164	Intergenic	17313	ENSCHAG00000006092		pseudogene		TRUE	FALSE
chr12	15935549	chr12-15935549	C	A	0.5727	0.0542	Intergenic	16780	ENSCHAG00000006092		pseudogene		TRUE	FALSE
chr12	15937492	chr12-15937492	G	A	0.7101	0.0131	Intergenic	14837	ENSCHAG00000006092		pseudogene		TRUE	FALSE
chr12	15937966	chr12-15937966	A	G	0.6569	0.0073	Intergenic	14363	ENSCHAG00000006092		pseudogene		TRUE	FALSE
chr12	15938181	chr12-15938181	C	G	0.7681	0.0123	Intergenic	14148	ENSCHAG00000006092		pseudogene		TRUE	FALSE
chr12	15938460	chr12-15938460	C	A	0.631	0.0462	Intergenic	13869	ENSCHAG00000006092		pseudogene		TRUE	FALSE
chr12	15938720	chr12-15938720	C	A	0.7471	0.0165	Intergenic	13609	ENSCHAG00000006092		pseudogene		TRUE	FALSE
chr12	15938879	chr12-15938879	G	C	0.7048	0.0007	Intergenic	13450	ENSCHAG00000006092		pseudogene		TRUE	FALSE
chr12	15939035	chr12-15939035	G	A	0.6721	0.0003	Intergenic	13294	ENSCHAG00000006092		pseudogene		TRUE	FALSE
chr12	15939291	chr12-15939291	C	T	0.676	0.0109	Intergenic	13038	ENSCHAG00000006092		pseudogene		TRUE	FALSE
chr12	15939435	chr12-15939435	C	T	0.6547	0.0214	Intergenic	12894	ENSCHAG00000006092		pseudogene		TRUE	FALSE
chr12	15940399	chr12-15940399	C	A	0.6414	0.0346	Intergenic	11930	ENSCHAG00000006092		pseudogene		TRUE	FALSE
chr12	15940493	chr12-15940493	G	T	0.742	0.0195	Intergenic	11836	ENSCHAG00000006092		pseudogene		TRUE	FALSE
chr12	15940618	chr12-15940618	A	G	0.7381	0.0006	Intergenic	11711	ENSCHAG00000006092		pseudogene		TRUE	FALSE
chr12	15941226	chr12-15941226	C	A	0.7332	0.0345	Intergenic	11103	ENSCHAG00000006092		pseudogene		TRUE	FALSE
chr12	15941589	chr12-15941589	T	C	0.7233	0.0009	Intergenic	10740	ENSCHAG00000006092		pseudogene		TRUE	FALSE
chr12	15941654	chr12-15941654	A	G	0.7051	0.0165	Intergenic	10675	ENSCHAG00000006092		pseudogene		TRUE	FALSE
chr12	15942159	chr12-15942159	A	T	0.6765	0.0145	Intergenic	10170	ENSCHAG00000006092		pseudogene		TRUE	FALSE
chr12	15943258	chr12-15943258	C	T	0.5806	0.0041	Intergenic	9071	ENSCHAG00000006092		pseudogene		TRUE	FALSE
chr12	15945319	chr12-15945319	G	C	0.7217	0.0015	Intergenic	7010	ENSCHAG00000006092		pseudogene		TRUE	FALSE
chr12	15946171	chr12-15946171	C	A	0.7176	0.0258	Intergenic	6158	ENSCHAG00000006092		pseudogene		TRUE	FALSE
chr12	15946757	chr12-15946757	A	C	0.6921	0.0044	Intergenic	5572	ENSCHAG00000006092		pseudogene		TRUE	FALSE
chr12	15946947	chr12-15946947	A	C	0.5507	0.019	Intergenic	5382	ENSCHAG00000006092		pseudogene		TRUE	FALSE
chr12	15946968	chr12-15946968	A	G	0.5734	0.0403	Intergenic	5361	ENSCHAG00000006092		pseudogene		TRUE	FALSE
chr12	15947771	chr12-15947771	G	T	0.7	0.0142	Upstream	4558	ENSCHAG00000006092		pseudogene		TRUE	FALSE
chr12	15947962	chr12-15947962	C	A	0.7267	0.0134	Upstream	4367	ENSCHAG00000006092		pseudogene		TRUE	FALSE
chr12	15948790	chr12-15948790	A	C	0.7422	0.0068	Upstream	3539	ENSCHAG00000006092		pseudogene		TRUE	FALSE
chr12	15948943	chr12-15948943	G	A	0.7585	0.0111	Upstream	3386	ENSCHAG00000006092		pseudogene		TRUE	FALSE
chr12	15949502	chr12-15949502	T	C	0.6737	0.0333	Upstream	2827	ENSCHAG00000006092		pseudogene		TRUE	FALSE
chr12	15950557	chr12-15950557	G	C	0.7234	0.0106	Upstream	1772	ENSCHAG00000006092		pseudogene		TRUE	FALSE
chr12	15969631	chr12-15969631	C	T	0.7189	0.0201	Upstream	1497	ENSCHAG00000006150		protein_coding		TRUE	FALSE
chr12	16004033	chr12-16004033	T	C	0.5537	0.0137	Intergenic	13008	ENSCHAG00000007958		protein_coding		TRUE	FALSE
chr12	16005780	chr12-16005780	G	C	0.5657	0.0029	Intergenic	11261	ENSCHAG00000007958		protein_coding		TRUE	FALSE
chr12	16006187	chr12-16006187	A	C	0.5987	0.0214	Intergenic	10854	ENSCHAG00000007958		protein_coding		TRUE	FALSE
chr12	16010018	chr12-16010018	C	T	0.63	0.01	Intergenic	7023	ENSCHAG00000007958		protein_coding		TRUE	FALSE
chr12	16010023	chr12-16010023	T	C	0.6305	0.0093	Intergenic	7018	ENSCHAG00000007958		protein_coding		TRUE	FALSE
chr12	16010035	chr12-16010035	A	C	0.671	0.0039	Intergenic	7006	ENSCHAG00000007958		protein_coding		TRUE	FALSE
chr12	16011158	chr12-16011158	G	A	0.5538	0.0502	Intergenic	5883	ENSCHAG00000007958		protein_coding		TRUE	FALSE
chr12	16012108	chr12-16012108	C	G	0.5528	0.0022	Downstream	4933	ENSCHAG00000007958		protein_coding		TRUE	FALSE
chr12	16012785	chr12-16012785	A	G	0.5592	0.0007	Downstream	4256	ENSCHAG00000007958		protein_coding		TRUE	FALSE
chr12	16013110	chr12-16013110	A	C	0.55	0.0014	Downstream	3931	ENSCHAG00000007958		protein_coding		TRUE	FALSE
chr12	16015310	chr12-16015310	T	A	0.5944	0.0187	Downstream	1731	ENSCHAG00000007958		protein_coding		TRUE	FALSE
chr12	16016011	chr12-16016011	T	C	0.6112	0.0122	Downstream	1030	ENSCHAG00000007958		protein_coding		TRUE	FALSE
chr12	16016034	chr12-16016034	A	C	0.6356	0.0037	Downstream	1007	ENSCHAG00000007958		protein_coding		TRUE	FALSE
chr12	16016684	chr12-16016684	A	C	0.6755	0.034	Downstream	357	ENSCHAG00000007958		protein_coding		TRUE	FALSE
chr12	16019980	chr12-16019980	G	C	0.5901	0.0146	Upstream	1269	ENSCHAG00000007958		protein_coding		TRUE	FALSE
chr12	16023645	chr12-16023645	C	A	0.6628	0.0341	Upstream	4934	ENSCHAG00000007958		protein_coding		FALSE	FALSE
chr12	16023718	chr12-16023718	T	C	0.6471	0.0222	Intergenic	5007	ENSCHAG00000007958		protein_coding		TRUE	FALSE
chr12	16025559	chr12-16025559	C	T	0.6484	0.0087	Intergenic	6848	ENSCHAG00000007958		protein_coding		TRUE	FALSE
chr12	16025731	chr12-16025731	C	T	0.6548	0.0056	Intergenic	7020	ENSCHAG00000007958		protein_coding		TRUE	FALSE
chr12	16030352	chr12-16030352	G	T	0.6374	0.0263	Intergenic	5773	ENSCHAG00000007979		protein_coding		TRUE	FALSE
chr12	16030478	chr12-16030478	T	A	0.6224	0.0203	Intergenic	5647	ENSCHAG00000007979		protein_coding		TRUE	FALSE
chr12	16030517	chr12-16030517	C	T	0.5821	0.0261	Intergenic	5608	ENSCHAG00000007979		protein_coding		TRUE	FALSE
chr12	16030752	chr12-16030752	C	T	0.6082	0.0093	Intergenic	5373	ENSCHAG00000007979		protein_coding		TRUE	FALSE
chr12	16033289	chr12-16033289	G	A	0.5571	0.0084	Upstream	2836	ENSCHAG00000007979		protein_coding		TRUE	FALSE
chr12	16034651	chr12-16034651	T	A	0.559	0.0114	Upstream	1474	ENSCHAG00000007979		protein_coding		TRUE	FALSE
chr12	16038775	chr12-16038775	A	C	0.6144	0.0048	Downstream	1823	ENSCHAG00000007979		protein_coding		TRUE	FALSE
chr12	16038898	chr12-16038898	C	G	0.6194	0.0087	Downstream	1946	ENSCHAG00000007979		protein_coding		TRUE	FALSE
chr12	16038899	chr12-16038899	A	T	0.6174	0.0163	Downstream	1947	ENSCHAG00000007979		protein_coding		TRUE	FALSE
chr12	16038906	chr12-16038906	A	C	0.6099	0.002	Downstream	1954	ENSCHAG00000007979		protein_coding		TRUE	FALSE
chr12	16039007	chr12-16039007	T	G	0.5809	0.0073	Downstream	2055	ENSCHAG00000007979		protein_coding		TRUE	FALSE
chr12	16189351	chr12-16189351	A	G	0.553	0.0248	Upstream	1805	ENSCHAG00000019269		protein_coding		TRUE	FALSE
chr12	16197926	chr12-16197926	A	G	0.5507	0.0305	Intergenic	10380	ENSCHAG00000019269		protein_coding		TRUE	FALSE
chr12	16236714	chr12-16236714	A	T	0.5623	0.0504	Upstream	1490	ENSCHAG00000019283		protein_coding		TRUE	FALSE
chr15	6920007	chr15-6920007	G	T	0.5934	0.0043	Downstream	3409	ENSCHAG00000007807	rab15	protein_coding	ras-related protein Rab-15-like [Source:NCBI gene;Acc:105889812]	TRUE	FALSE
chr15	6934694	chr15-6934694	C	T	0.5764	0.0175	Intergenic	6872	ENSCHAG00000007852	sipa1l1	protein_coding	signal-induced proliferation-associated 1 like 1 [Source:ZFIN;Acc:ZDB-GENE-030131-9909]	TRUE	FALSE
chr15	6950915	chr15-6950915	C	A	0.5842	0.0327	Intron	0	ENSCHAG00000007852	sipa1l1	protein_coding	signal-induced proliferation-associated 1 like 1 [Source:ZFIN;Acc:ZDB-GENE-030131-9909]	TRUE	FALSE
chr15	7759093	chr15-7759093	G	T	0.8637	0.0204	Intergenic	38136	ENSCHAG00000015495	sox11b	protein_coding	transcription factor SOX-11-like [Source:NCBI gene;Acc:105889827]	TRUE	FALSE
chr15	7759251	chr15-7759251	A	G	0.8852	0.0097	Intergenic	38294	ENSCHAG00000015495	sox11b	protein_coding	transcription factor SOX-11-like [Source:NCBI gene;Acc:105889827]	TRUE	FALSE
chr15	7762584	chr15-7762584	A	C	0.7432	0.0064	Intergenic	NA	NA	NA	NA	NA	TRUE	FALSE
chr15	7763042	chr15-7763042	T	A	0.6284	0.008	Intergenic	NA	NA	NA	NA	NA	FALSE	FALSE
chr15	7763122	chr15-7763122	A	T	0.7131	0.0108	Intergenic	NA	NA	NA	NA	NA	FALSE	FALSE
chr15	8802231	chr15-8802231	T	C	0.5827	0.017	Intron	0	ENSCHAG00000020775	nrxn3b	protein_coding	neurexin-3b [Source:NCBI gene;Acc:105889655]	FALSE	FALSE
chr15	8813384	chr15-8813384	C	T	0.7432	0.0587	Intron	0	ENSCHAG00000020775	nrxn3b	protein_coding	neurexin-3b [Source:NCBI gene;Acc:105889655]	FALSE	FALSE
chr15	8813413	chr15-8813413	A	T	0.7547	0.0281	Intron	0	ENSCHAG00000020775	nrxn3b	protein_coding	neurexin-3b [Source:NCBI gene;Acc:105889655]	FALSE	FALSE
chr15	8813424	chr15-8813424	T	G	0.5873	0.0215	Intron	0	ENSCHAG00000020775	nrxn3b	protein_coding	neurexin-3b [Source:NCBI gene;Acc:105889655]	FALSE	FALSE
chr15	8813745	chr15-8813745	A	T	0.6669	0.0203	Intron	0	ENSCHAG00000020775	nrxn3b	protein_coding	neurexin-3b [Source:NCBI gene;Acc:105889655]	FALSE	FALSE
chr15	8814258	chr15-8814258	T	G	0.6771	0.0051	Intron	0	ENSCHAG00000020775	nrxn3b	protein_coding	neurexin-3b [Source:NCBI gene;Acc:105889655]	FALSE	FALSE
chr15	8814467	chr15-8814467	T	G	0.7813	0.0505	Intron	0	ENSCHAG00000020775	nrxn3b	protein_coding	neurexin-3b [Source:NCBI gene;Acc:105889655]	FALSE	FALSE
chr15	8815302	chr15-8815302	G	A	0.6732	0.0187	Intron	0	ENSCHAG00000020775	nrxn3b	protein_coding	neurexin-3b [Source:NCBI gene;Acc:105889655]	FALSE	FALSE
chr15	8816338	chr15-8816338	G	A	0.7651	0.0704	Intron	0	ENSCHAG00000020775	nrxn3b	protein_coding	neurexin-3b [Source:NCBI gene;Acc:105889655]	FALSE	FALSE
chr15	8816580	chr15-8816580	A	C	0.7464	0.0046	Intron	0	ENSCHAG00000020775	nrxn3b	protein_coding	neurexin-3b [Source:NCBI gene;Acc:105889655]	FALSE	FALSE
chr15	8818119	chr15-8818119	T	A	0.5929	0.003	Intron	0	ENSCHAG00000020775	nrxn3b	protein_coding	neurexin-3b [Source:NCBI gene;Acc:105889655]	TRUE	FALSE
chr15	8820476	chr15-8820476	C	G	0.7054	0.009	Intron	0	ENSCHAG00000020775	nrxn3b	protein_coding	neurexin-3b [Source:NCBI gene;Acc:105889655]	FALSE	FALSE
chr15	8820778	chr15-8820778	C	A	0.6902	0.0698	Intron	0	ENSCHAG00000020775	nrxn3b	protein_coding	neurexin-3b [Source:NCBI gene;Acc:105889655]	TRUE	FALSE
chr15	8821213	chr15-8821213	T	C	0.5675	0.0117	Intron	0	ENSCHAG00000020775	nrxn3b	protein_coding	neurexin-3b [Source:NCBI gene;Acc:105889655]	FALSE	FALSE
chr15	8821230	chr15-8821230	T	C	0.7406	0.0314	Intron	0	ENSCHAG00000020775	nrxn3b	protein_coding	neurexin-3b [Source:NCBI gene;Acc:105889655]	FALSE	FALSE
chr15	8823303	chr15-8823303	C	A	0.6378	0.004	Intron	0	ENSCHAG00000020775	nrxn3b	protein_coding	neurexin-3b [Source:NCBI gene;Acc:105889655]	FALSE	FALSE
chr15	8823592	chr15-8823592	T	A	0.7293	0.0225	Intron	0	ENSCHAG00000020775	nrxn3b	protein_coding	neurexin-3b [Source:NCBI gene;Acc:105889655]	FALSE	FALSE
chr15	8824113	chr15-8824113	G	A	0.6291	0.0022	Intron	0	ENSCHAG00000020775	nrxn3b	protein_coding	neurexin-3b [Source:NCBI gene;Acc:105889655]	FALSE	FALSE
chr15	8825541	chr15-8825541	T	C	0.811	0.0157	Intron	0	ENSCHAG00000020775	nrxn3b	protein_coding	neurexin-3b [Source:NCBI gene;Acc:105889655]	FALSE	FALSE
chr15	8825978	chr15-8825978	C	T	0.775	0.0091	Intron	0	ENSCHAG00000020775	nrxn3b	protein_coding	neurexin-3b [Source:NCBI gene;Acc:105889655]	FALSE	FALSE
chr15	8829200	chr15-8829200	G	T	0.7418	0.0264	Intron	0	ENSCHAG00000020775	nrxn3b	protein_coding	neurexin-3b [Source:NCBI gene;Acc:105889655]	FALSE	FALSE
chr15	8829643	chr15-8829643	T	A	0.5534	0.0806	Intron	0	ENSCHAG00000020775	nrxn3b	protein_coding	neurexin-3b [Source:NCBI gene;Acc:105889655]	FALSE	FALSE
chr15	8829678	chr15-8829678	T	G	0.755	0.0719	Intron	0	ENSCHAG00000020775	nrxn3b	protein_coding	neurexin-3b [Source:NCBI gene;Acc:105889655]	FALSE	FALSE
chr15	8830109	chr15-8830109	C	G	0.7485	0.0083	Intron	0	ENSCHAG00000020775	nrxn3b	protein_coding	neurexin-3b [Source:NCBI gene;Acc:105889655]	FALSE	FALSE
chr15	8830626	chr15-8830626	T	C	0.6241	0.0132	Syn	0	ENSCHAG00000020775	nrxn3b	protein_coding	neurexin-3b [Source:NCBI gene;Acc:105889655]	FALSE	FALSE
chr15	8831013	chr15-8831013	G	A	0.7548	0.0332	Syn	0	ENSCHAG00000020775	nrxn3b	protein_coding	neurexin-3b [Source:NCBI gene;Acc:105889655]	FALSE	FALSE
chr15	8831799	chr15-8831799	A	G	0.6244	0.102	Downstream	204	ENSCHAG00000020775	nrxn3b	protein_coding	neurexin-3b [Source:NCBI gene;Acc:105889655]	FALSE	FALSE
chr15	8832326	chr15-8832326	T	G	0.5707	0.0776	Downstream	731	ENSCHAG00000020775	nrxn3b	protein_coding	neurexin-3b [Source:NCBI gene;Acc:105889655]	FALSE	FALSE
chr15	8833512	chr15-8833512	A	T	0.5766	0.159	Downstream	1917	ENSCHAG00000020775	nrxn3b	protein_coding	neurexin-3b [Source:NCBI gene;Acc:105889655]	FALSE	FALSE
chr15	8834257	chr15-8834257	C	T	0.5761	0.0759	Downstream	2650	ENSCHAG00000002370	CEP128	protein_coding	centrosomal protein 128 [Source:HGNC Symbol;Acc:HGNC:20359]	FALSE	FALSE
chr15	8834623	chr15-8834623	A	G	0.7645	0.035	Downstream	2284	ENSCHAG00000002370	CEP128	protein_coding	centrosomal protein 128 [Source:HGNC Symbol;Acc:HGNC:20359]	FALSE	FALSE
chr15	8834854	chr15-8834854	T	C	0.7282	0.0126	Downstream	2053	ENSCHAG00000002370	CEP128	protein_coding	centrosomal protein 128 [Source:HGNC Symbol;Acc:HGNC:20359]	FALSE	FALSE
chr15	8835606	chr15-8835606	T	G	0.5727	0.0018	Downstream	1301	ENSCHAG00000002370	CEP128	protein_coding	centrosomal protein 128 [Source:HGNC Symbol;Acc:HGNC:20359]	FALSE	FALSE
chr15	8835610	chr15-8835610	C	G	0.5719	0.0121	Downstream	1297	ENSCHAG00000002370	CEP128	protein_coding	centrosomal protein 128 [Source:HGNC Symbol;Acc:HGNC:20359]	FALSE	FALSE
chr15	8837095	chr15-8837095	G	T	0.7808	0.0518	ThreeUTR	0	ENSCHAG00000002370	CEP128	protein_coding	centrosomal protein 128 [Source:HGNC Symbol;Acc:HGNC:20359]	FALSE	FALSE
chr15	8837587	chr15-8837587	G	A	0.8427	0.0256	ThreeUTR	0	ENSCHAG00000002370	CEP128	protein_coding	centrosomal protein 128 [Source:HGNC Symbol;Acc:HGNC:20359]	FALSE	FALSE
chr15	8837657	chr15-8837657	C	G	0.7967	0.0885	ThreeUTR	0	ENSCHAG00000002370	CEP128	protein_coding	centrosomal protein 128 [Source:HGNC Symbol;Acc:HGNC:20359]	TRUE	FALSE
chr15	8837658	chr15-8837658	A	T	0.7944	0.0885	ThreeUTR	0	ENSCHAG00000002370	CEP128	protein_coding	centrosomal protein 128 [Source:HGNC Symbol;Acc:HGNC:20359]	TRUE	FALSE
chr15	8837659	chr15-8837659	G	T	0.7984	0.1019	ThreeUTR	0	ENSCHAG00000002370	CEP128	protein_coding	centrosomal protein 128 [Source:HGNC Symbol;Acc:HGNC:20359]	TRUE	FALSE
chr15	8837758	chr15-8837758	A	G	0.806	0.0509	ThreeUTR	0	ENSCHAG00000002370	CEP128	protein_coding	centrosomal protein 128 [Source:HGNC Symbol;Acc:HGNC:20359]	FALSE	FALSE
chr15	8837949	chr15-8837949	T	C	0.8577	0.011	ThreeUTR	0	ENSCHAG00000002370	CEP128	protein_coding	centrosomal protein 128 [Source:HGNC Symbol;Acc:HGNC:20359]	FALSE	FALSE
chr15	8838010	chr15-8838010	A	G	0.8453	0.0353	ThreeUTR	0	ENSCHAG00000002370	CEP128	protein_coding	centrosomal protein 128 [Source:HGNC Symbol;Acc:HGNC:20359]	FALSE	FALSE
chr15	8839373	chr15-8839373	G	A	0.8226	0.0497	NonSyn	0	ENSCHAG00000002370	CEP128	protein_coding	centrosomal protein 128 [Source:HGNC Symbol;Acc:HGNC:20359]	FALSE	FALSE
chr15	8839410	chr15-8839410	T	C	0.742	0.0062	NonSyn	0	ENSCHAG00000002370	CEP128	protein_coding	centrosomal protein 128 [Source:HGNC Symbol;Acc:HGNC:20359]	FALSE	FALSE
chr15	8839485	chr15-8839485	T	C	0.8848	0.0208	Intron	0	ENSCHAG00000002370	CEP128	protein_coding	centrosomal protein 128 [Source:HGNC Symbol;Acc:HGNC:20359]	FALSE	FALSE
chr15	8839591	chr15-8839591	A	C	0.8356	0.0267	Intron	0	ENSCHAG00000002370	CEP128	protein_coding	centrosomal protein 128 [Source:HGNC Symbol;Acc:HGNC:20359]	FALSE	FALSE
chr15	8839606	chr15-8839606	T	C	0.6702	0.015	Intron	0	ENSCHAG00000002370	CEP128	protein_coding	centrosomal protein 128 [Source:HGNC Symbol;Acc:HGNC:20359]	FALSE	FALSE
chr15	8839691	chr15-8839691	A	G	0.7891	0.0046	Intron	0	ENSCHAG00000002370	CEP128	protein_coding	centrosomal protein 128 [Source:HGNC Symbol;Acc:HGNC:20359]	FALSE	FALSE
chr15	8840180	chr15-8840180	C	A	0.7898	0.0106	Intron	0	ENSCHAG00000002370	CEP128	protein_coding	centrosomal protein 128 [Source:HGNC Symbol;Acc:HGNC:20359]	FALSE	FALSE
chr15	8840528	chr15-8840528	A	G	0.8709	0.0373	Intron	0	ENSCHAG00000002370	CEP128	protein_coding	centrosomal protein 128 [Source:HGNC Symbol;Acc:HGNC:20359]	FALSE	FALSE
chr15	8840725	chr15-8840725	C	A	0.7728	0.034	Intron	0	ENSCHAG00000002370	CEP128	protein_coding	centrosomal protein 128 [Source:HGNC Symbol;Acc:HGNC:20359]	FALSE	FALSE
chr15	8841419	chr15-8841419	G	A	0.5696	0.192	Intron	0	ENSCHAG00000002370	CEP128	protein_coding	centrosomal protein 128 [Source:HGNC Symbol;Acc:HGNC:20359]	FALSE	FALSE
chr15	8841970	chr15-8841970	A	G	0.592	0.0733	Intron	0	ENSCHAG00000002370	CEP128	protein_coding	centrosomal protein 128 [Source:HGNC Symbol;Acc:HGNC:20359]	FALSE	FALSE
chr15	8841988	chr15-8841988	A	T	0.5566	0.1023	Intron	0	ENSCHAG00000002370	CEP128	protein_coding	centrosomal protein 128 [Source:HGNC Symbol;Acc:HGNC:20359]	FALSE	FALSE
chr15	8842011	chr15-8842011	C	T	0.5659	0.1451	Intron	0	ENSCHAG00000002370	CEP128	protein_coding	centrosomal protein 128 [Source:HGNC Symbol;Acc:HGNC:20359]	FALSE	FALSE
chr15	8842116	chr15-8842116	A	T	0.6113	0.0057	Intron	0	ENSCHAG00000002370	CEP128	protein_coding	centrosomal protein 128 [Source:HGNC Symbol;Acc:HGNC:20359]	FALSE	FALSE
chr15	8842154	chr15-8842154	G	A	0.6164	0.0291	Intron	0	ENSCHAG00000002370	CEP128	protein_coding	centrosomal protein 128 [Source:HGNC Symbol;Acc:HGNC:20359]	FALSE	FALSE
chr15	8842381	chr15-8842381	G	A	0.5529	0.1141	Intron	0	ENSCHAG00000002370	CEP128	protein_coding	centrosomal protein 128 [Source:HGNC Symbol;Acc:HGNC:20359]	FALSE	FALSE
chr15	8842618	chr15-8842618	G	T	0.8354	0.032	Intron	0	ENSCHAG00000002370	CEP128	protein_coding	centrosomal protein 128 [Source:HGNC Symbol;Acc:HGNC:20359]	FALSE	FALSE
chr15	8844681	chr15-8844681	A	G	0.82	0.0243	Intron	0	ENSCHAG00000002370	CEP128	protein_coding	centrosomal protein 128 [Source:HGNC Symbol;Acc:HGNC:20359]	TRUE	FALSE
chr15	8850074	chr15-8850074	A	G	0.8575	0.0136	Intron	0	ENSCHAG00000002370	CEP128	protein_coding	centrosomal protein 128 [Source:HGNC Symbol;Acc:HGNC:20359]	FALSE	FALSE
chr15	8851262	chr15-8851262	G	T	0.861	0.0148	NonSyn	0	ENSCHAG00000002370	CEP128	protein_coding	centrosomal protein 128 [Source:HGNC Symbol;Acc:HGNC:20359]	FALSE	FALSE
chr15	8851403	chr15-8851403	G	C	0.8524	0.0223	Syn	0	ENSCHAG00000002370	CEP128	protein_coding	centrosomal protein 128 [Source:HGNC Symbol;Acc:HGNC:20359]	FALSE	FALSE
chr15	8854606	chr15-8854606	T	G	0.8154	0.037	Intron	0	ENSCHAG00000002370	CEP128	protein_coding	centrosomal protein 128 [Source:HGNC Symbol;Acc:HGNC:20359]	FALSE	FALSE
chr15	8861998	chr15-8861998	A	T	0.9381	0.0022	Intron	0	ENSCHAG00000002370	CEP128	protein_coding	centrosomal protein 128 [Source:HGNC Symbol;Acc:HGNC:20359]	FALSE	FALSE
chr15	8863486	chr15-8863486	G	C	0.806	0.0219	Intron	0	ENSCHAG00000002370	CEP128	protein_coding	centrosomal protein 128 [Source:HGNC Symbol;Acc:HGNC:20359]	FALSE	FALSE
chr15	8864451	chr15-8864451	G	T	0.865	0.0167	Upstream	507	ENSCHAG00000002370	CEP128	protein_coding	centrosomal protein 128 [Source:HGNC Symbol;Acc:HGNC:20359]	FALSE	FALSE
chr15	8865093	chr15-8865093	G	A	0.8675	0.0293	Upstream	1149	ENSCHAG00000002370	CEP128	protein_coding	centrosomal protein 128 [Source:HGNC Symbol;Acc:HGNC:20359]	FALSE	FALSE
chr15	8866062	chr15-8866062	T	A	0.8783	0.0018	Upstream	2118	ENSCHAG00000002370	CEP128	protein_coding	centrosomal protein 128 [Source:HGNC Symbol;Acc:HGNC:20359]	FALSE	FALSE
chr15	8866067	chr15-8866067	C	T	0.8858	0.0103	Upstream	2123	ENSCHAG00000002370	CEP128	protein_coding	centrosomal protein 128 [Source:HGNC Symbol;Acc:HGNC:20359]	FALSE	FALSE
chr15	8873811	chr15-8873811	T	G	0.8401	0.0189	Intron	0	ENSCHAG00000002528	tshr	protein_coding	thyroid stimulating hormone receptor [Source:ZFIN;Acc:ZDB-GENE-110524-4]	FALSE	FALSE
chr15	8874041	chr15-8874041	G	T	0.9081	0.0151	Intron	0	ENSCHAG00000002528	tshr	protein_coding	thyroid stimulating hormone receptor [Source:ZFIN;Acc:ZDB-GENE-110524-4]	FALSE	FALSE
chr15	8874531	chr15-8874531	A	G	0.8957	0.0161	Intron	0	ENSCHAG00000002528	tshr	protein_coding	thyroid stimulating hormone receptor [Source:ZFIN;Acc:ZDB-GENE-110524-4]	FALSE	FALSE
chr15	8875215	chr15-8875215	A	C	0.8796	0.0206	Intron	0	ENSCHAG00000002528	tshr	protein_coding	thyroid stimulating hormone receptor [Source:ZFIN;Acc:ZDB-GENE-110524-4]	FALSE	FALSE
chr15	8875232	chr15-8875232	T	C	0.894	0.0238	Intron	0	ENSCHAG00000002528	tshr	protein_coding	thyroid stimulating hormone receptor [Source:ZFIN;Acc:ZDB-GENE-110524-4]	FALSE	FALSE
chr15	8875233	chr15-8875233	T	C	0.8939	0.0239	Intron	0	ENSCHAG00000002528	tshr	protein_coding	thyroid stimulating hormone receptor [Source:ZFIN;Acc:ZDB-GENE-110524-4]	FALSE	FALSE
chr15	8877128	chr15-8877128	C	G	0.6768	0.0183	Intron	0	ENSCHAG00000002528	tshr	protein_coding	thyroid stimulating hormone receptor [Source:ZFIN;Acc:ZDB-GENE-110524-4]	FALSE	FALSE
chr15	8877173	chr15-8877173	A	C	0.637	0.01	Intron	0	ENSCHAG00000002528	tshr	protein_coding	thyroid stimulating hormone receptor [Source:ZFIN;Acc:ZDB-GENE-110524-4]	FALSE	FALSE
chr15	8877601	chr15-8877601	T	C	0.8505	0.0426	Intron	0	ENSCHAG00000002528	tshr	protein_coding	thyroid stimulating hormone receptor [Source:ZFIN;Acc:ZDB-GENE-110524-4]	FALSE	FALSE
chr15	8896574	chr15-8896574	T	C	0.6542	0.0116	Intron	0	ENSCHAG00000002528	tshr	protein_coding	thyroid stimulating hormone receptor [Source:ZFIN;Acc:ZDB-GENE-110524-4]	FALSE	FALSE
chr15	8896838	chr15-8896838	A	G	0.8614	0.0219	Intron	0	ENSCHAG00000002528	tshr	protein_coding	thyroid stimulating hormone receptor [Source:ZFIN;Acc:ZDB-GENE-110524-4]	FALSE	FALSE
chr15	8900089	chr15-8900089	T	C	0.8619	0.0207	Syn	0	ENSCHAG00000002528	tshr	protein_coding	thyroid stimulating hormone receptor [Source:ZFIN;Acc:ZDB-GENE-110524-4]	FALSE	FALSE
chr15	8900455	chr15-8900455	T	C	0.8184	0.0241	Intron	0	ENSCHAG00000002528	tshr	protein_coding	thyroid stimulating hormone receptor [Source:ZFIN;Acc:ZDB-GENE-110524-4]	FALSE	FALSE
chr15	8904984	chr15-8904984	T	A	0.8886	0.023	Intron	0	ENSCHAG00000002528	tshr	protein_coding	thyroid stimulating hormone receptor [Source:ZFIN;Acc:ZDB-GENE-110524-4]	FALSE	FALSE
chr15	8905934	chr15-8905934	C	A	0.8434	0.0175	Intron	0	ENSCHAG00000002528	tshr	protein_coding	thyroid stimulating hormone receptor [Source:ZFIN;Acc:ZDB-GENE-110524-4]	FALSE	FALSE
chr15	8905938	chr15-8905938	T	A	0.8624	0.017	Intron	0	ENSCHAG00000002528	tshr	protein_coding	thyroid stimulating hormone receptor [Source:ZFIN;Acc:ZDB-GENE-110524-4]	FALSE	FALSE
chr15	8905940	chr15-8905940	T	G	0.7049	0.0244	Intron	0	ENSCHAG00000002528	tshr	protein_coding	thyroid stimulating hormone receptor [Source:ZFIN;Acc:ZDB-GENE-110524-4]	FALSE	FALSE
chr15	8906859	chr15-8906859	C	A	0.8185	0.0193	NonSyn	0	ENSCHAG00000002528	tshr	protein_coding	thyroid stimulating hormone receptor [Source:ZFIN;Acc:ZDB-GENE-110524-4]	FALSE	FALSE
chr15	8908918	chr15-8908918	A	G	0.8869	0.0191	Downstream	270	ENSCHAG00000002528	tshr	protein_coding	thyroid stimulating hormone receptor [Source:ZFIN;Acc:ZDB-GENE-110524-4]	FALSE	FALSE
chr15	8909551	chr15-8909551	A	G	0.6923	0.0691	Downstream	903	ENSCHAG00000002528	tshr	protein_coding	thyroid stimulating hormone receptor [Source:ZFIN;Acc:ZDB-GENE-110524-4]	FALSE	FALSE
chr15	8910026	chr15-8910026	A	G	0.8629	0.0073	Downstream	1378	ENSCHAG00000002528	tshr	protein_coding	thyroid stimulating hormone receptor [Source:ZFIN;Acc:ZDB-GENE-110524-4]	FALSE	FALSE
chr15	8910481	chr15-8910481	C	T	0.8498	0.0103	Downstream	1833	ENSCHAG00000002528	tshr	protein_coding	thyroid stimulating hormone receptor [Source:ZFIN;Acc:ZDB-GENE-110524-4]	FALSE	FALSE
chr15	8910737	chr15-8910737	A	T	0.8729	0.0415	Downstream	2089	ENSCHAG00000002528	tshr	protein_coding	thyroid stimulating hormone receptor [Source:ZFIN;Acc:ZDB-GENE-110524-4]	FALSE	FALSE
chr15	8917729	chr15-8917729	T	G	0.8837	0.0171	Downstream	1639	ENSCHAG00000003305	gtf2a1	protein_coding	general transcription factor IIA, 1 [Source:ZFIN;Acc:ZDB-GENE-030131-2694]	FALSE	FALSE
chr15	8920349	chr15-8920349	A	C	0.7519	0.004	Intron	0	ENSCHAG00000003305	gtf2a1	protein_coding	general transcription factor IIA, 1 [Source:ZFIN;Acc:ZDB-GENE-030131-2694]	FALSE	FALSE
chr15	8921274	chr15-8921274	A	T	0.7515	0.0283	Intron	0	ENSCHAG00000003305	gtf2a1	protein_coding	general transcription factor IIA, 1 [Source:ZFIN;Acc:ZDB-GENE-030131-2694]	FALSE	FALSE
chr15	8921466	chr15-8921466	A	G	0.7842	0.0099	Intron	0	ENSCHAG00000003305	gtf2a1	protein_coding	general transcription factor IIA, 1 [Source:ZFIN;Acc:ZDB-GENE-030131-2694]	FALSE	FALSE
chr15	8921825	chr15-8921825	T	A	0.733	0.0857	Intron	0	ENSCHAG00000003305	gtf2a1	protein_coding	general transcription factor IIA, 1 [Source:ZFIN;Acc:ZDB-GENE-030131-2694]	FALSE	FALSE
chr15	8921861	chr15-8921861	T	C	0.7528	0.0778	Intron	0	ENSCHAG00000003305	gtf2a1	protein_coding	general transcription factor IIA, 1 [Source:ZFIN;Acc:ZDB-GENE-030131-2694]	FALSE	FALSE
chr15	8922045	chr15-8922045	G	A	0.7792	0.0074	NonSyn	0	ENSCHAG00000003305	gtf2a1	protein_coding	general transcription factor IIA, 1 [Source:ZFIN;Acc:ZDB-GENE-030131-2694]	FALSE	FALSE
chr15	8922616	chr15-8922616	T	G	0.7952	0.0294	Intron	0	ENSCHAG00000003305	gtf2a1	protein_coding	general transcription factor IIA, 1 [Source:ZFIN;Acc:ZDB-GENE-030131-2694]	FALSE	FALSE
chr15	8923116	chr15-8923116	A	G	0.901	0.0223	Intron	0	ENSCHAG00000003305	gtf2a1	protein_coding	general transcription factor IIA, 1 [Source:ZFIN;Acc:ZDB-GENE-030131-2694]	FALSE	FALSE
chr15	8924823	chr15-8924823	A	C	0.894	0.0271	Intron	0	ENSCHAG00000003305	gtf2a1	protein_coding	general transcription factor IIA, 1 [Source:ZFIN;Acc:ZDB-GENE-030131-2694]	FALSE	FALSE
chr15	8925090	chr15-8925090	G	A	0.8921	0.0199	Intron	0	ENSCHAG00000003305	gtf2a1	protein_coding	general transcription factor IIA, 1 [Source:ZFIN;Acc:ZDB-GENE-030131-2694]	FALSE	FALSE
chr15	8925092	chr15-8925092	A	G	0.8832	0.0193	Intron	0	ENSCHAG00000003305	gtf2a1	protein_coding	general transcription factor IIA, 1 [Source:ZFIN;Acc:ZDB-GENE-030131-2694]	FALSE	FALSE
chr15	8929177	chr15-8929177	A	G	0.8105	0.056	Upstream	393	ENSCHAG00000003305	gtf2a1	protein_coding	general transcription factor IIA, 1 [Source:ZFIN;Acc:ZDB-GENE-030131-2694]	FALSE	FALSE
chr15	8939314	chr15-8939314	A	C	0.5678	0.0265	Intron	0	ENSCHAG00000003334	ches1	protein_coding	forkhead box protein N3-like [Source:NCBI gene;Acc:105889658]	FALSE	FALSE
chr15	8939684	chr15-8939684	C	T	0.8654	0.039	Intron	0	ENSCHAG00000003334	ches1	protein_coding	forkhead box protein N3-like [Source:NCBI gene;Acc:105889658]	FALSE	FALSE
chr15	8941407	chr15-8941407	T	A	0.7989	0.0113	Intron	0	ENSCHAG00000003334	ches1	protein_coding	forkhead box protein N3-like [Source:NCBI gene;Acc:105889658]	FALSE	FALSE
chr15	8942360	chr15-8942360	A	C	0.7077	0.039	Intron	0	ENSCHAG00000003334	ches1	protein_coding	forkhead box protein N3-like [Source:NCBI gene;Acc:105889658]	FALSE	FALSE
chr15	8943290	chr15-8943290	T	C	0.8	0.029	Intron	0	ENSCHAG00000003334	ches1	protein_coding	forkhead box protein N3-like [Source:NCBI gene;Acc:105889658]	FALSE	FALSE
chr15	8990522	chr15-8990522	G	T	0.5991	0.057	Upstream	4237	ENSCHAG00000003360	kcnk13b	protein_coding	potassium channel subfamily K member 13-like [Source:NCBI gene;Acc:105889657]	TRUE	FALSE
chr15	8993301	chr15-8993301	C	T	0.6688	0.0313	Upstream	1458	ENSCHAG00000003360	kcnk13b	protein_coding	potassium channel subfamily K member 13-like [Source:NCBI gene;Acc:105889657]	FALSE	FALSE
chr15	8994529	chr15-8994529	C	A	0.5906	0.0696	Upstream	230	ENSCHAG00000003360	kcnk13b	protein_coding	potassium channel subfamily K member 13-like [Source:NCBI gene;Acc:105889657]	FALSE	FALSE
chr15	8995379	chr15-8995379	G	T	0.6444	0.09	Intron	0	ENSCHAG00000003360	kcnk13b	protein_coding	potassium channel subfamily K member 13-like [Source:NCBI gene;Acc:105889657]	FALSE	FALSE
chr15	9010217	chr15-9010217	A	C	0.6386	0.032	Downstream	2130	ENSCHAG00000003397		protein_coding	proteasome 26S subunit, ATPase 1b [Source:ZFIN;Acc:ZDB-GENE-040625-69]	FALSE	FALSE
chr15	9010449	chr15-9010449	T	C	0.5591	0.065	Downstream	2362	ENSCHAG00000003397		protein_coding	proteasome 26S subunit, ATPase 1b [Source:ZFIN;Acc:ZDB-GENE-040625-69]	FALSE	FALSE
chr15	9011042	chr15-9011042	T	G	0.6429	0.0778	Downstream	2955	ENSCHAG00000003397		protein_coding	proteasome 26S subunit, ATPase 1b [Source:ZFIN;Acc:ZDB-GENE-040625-69]	FALSE	FALSE
chr15	9011857	chr15-9011857	C	A	0.6097	0.0394	Downstream	3770	ENSCHAG00000003397		protein_coding	proteasome 26S subunit, ATPase 1b [Source:ZFIN;Acc:ZDB-GENE-040625-69]	TRUE	FALSE
chr15	9012069	chr15-9012069	A	G	0.7071	0.1599	Downstream	3982	ENSCHAG00000003397		protein_coding	proteasome 26S subunit, ATPase 1b [Source:ZFIN;Acc:ZDB-GENE-040625-69]	TRUE	FALSE
chr15	9012092	chr15-9012092	G	A	0.794	0.0915	Downstream	4005	ENSCHAG00000003397		protein_coding	proteasome 26S subunit, ATPase 1b [Source:ZFIN;Acc:ZDB-GENE-040625-69]	FALSE	FALSE
chr15	9012286	chr15-9012286	T	G	0.6648	0.0989	Downstream	4199	ENSCHAG00000003397		protein_coding	proteasome 26S subunit, ATPase 1b [Source:ZFIN;Acc:ZDB-GENE-040625-69]	FALSE	FALSE
chr15	9012288	chr15-9012288	A	G	0.6633	0.091	Downstream	4201	ENSCHAG00000003397		protein_coding	proteasome 26S subunit, ATPase 1b [Source:ZFIN;Acc:ZDB-GENE-040625-69]	FALSE	FALSE
chr15	9012820	chr15-9012820	C	A	0.7049	0.062	Downstream	4733	ENSCHAG00000003397		protein_coding	proteasome 26S subunit, ATPase 1b [Source:ZFIN;Acc:ZDB-GENE-040625-69]	TRUE	FALSE
chr15	9013567	chr15-9013567	C	G	0.7737	0.1342	Intergenic	5480	ENSCHAG00000003397		protein_coding	proteasome 26S subunit, ATPase 1b [Source:ZFIN;Acc:ZDB-GENE-040625-69]	FALSE	FALSE
chr15	9014411	chr15-9014411	G	C	0.5973	0.0386	Intergenic	6324	ENSCHAG00000003397		protein_coding	proteasome 26S subunit, ATPase 1b [Source:ZFIN;Acc:ZDB-GENE-040625-69]	TRUE	FALSE
chr15	9014412	chr15-9014412	T	C	0.6001	0.035	Intergenic	6325	ENSCHAG00000003397		protein_coding	proteasome 26S subunit, ATPase 1b [Source:ZFIN;Acc:ZDB-GENE-040625-69]	TRUE	FALSE
chr15	9022867	chr15-9022867	T	C	0.7016	0.0729	Syn	0	ENSCHAG00000003623	kcnk13b	protein_coding	potassium channel subfamily K member 13-like [Source:NCBI gene;Acc:105892941]	FALSE	FALSE
chr15	9023757	chr15-9023757	A	G	0.6269	0.0132	Intron	0	ENSCHAG00000003623	kcnk13b	protein_coding	potassium channel subfamily K member 13-like [Source:NCBI gene;Acc:105892941]	FALSE	FALSE
chr15	9027008	chr15-9027008	T	G	0.6718	0.0022	Intron	0	ENSCHAG00000003623	kcnk13b	protein_coding	potassium channel subfamily K member 13-like [Source:NCBI gene;Acc:105892941]	FALSE	FALSE
chr15	9029995	chr15-9029995	C	A	0.7336	0.021	Upstream	1595	ENSCHAG00000003623	kcnk13b	protein_coding	potassium channel subfamily K member 13-like [Source:NCBI gene;Acc:105892941]	FALSE	FALSE
chr15	9035047	chr15-9035047	C	T	0.6629	0.0321	Intron	0	ENSCHAG00000003652		protein_coding	proteasome 26S subunit, ATPase 1a [Source:ZFIN;Acc:ZDB-GENE-030131-8730]	TRUE	FALSE
chr15	9035048	chr15-9035048	C	A	0.6499	0.0377	Intron	0	ENSCHAG00000003652		protein_coding	proteasome 26S subunit, ATPase 1a [Source:ZFIN;Acc:ZDB-GENE-030131-8730]	TRUE	FALSE
chr15	9039377	chr15-9039377	T	C	0.6646	0.0206	Intron	0	ENSCHAG00000003652		protein_coding	proteasome 26S subunit, ATPase 1a [Source:ZFIN;Acc:ZDB-GENE-030131-8730]	FALSE	FALSE
chr15	9040568	chr15-9040568	C	A	0.5572	0.1026	Downstream	77	ENSCHAG00000003652		protein_coding	proteasome 26S subunit, ATPase 1a [Source:ZFIN;Acc:ZDB-GENE-030131-8730]	TRUE	FALSE
chr15	9040671	chr15-9040671	C	A	0.5781	0.0015	Downstream	180	ENSCHAG00000003652		protein_coding	proteasome 26S subunit, ATPase 1a [Source:ZFIN;Acc:ZDB-GENE-030131-8730]	FALSE	FALSE
chr15	9040907	chr15-9040907	A	C	0.7593	0.0439	Downstream	416	ENSCHAG00000003652		protein_coding	proteasome 26S subunit, ATPase 1a [Source:ZFIN;Acc:ZDB-GENE-030131-8730]	FALSE	FALSE
chr15	9041121	chr15-9041121	G	A	0.7912	0.0479	Downstream	630	ENSCHAG00000003652		protein_coding	proteasome 26S subunit, ATPase 1a [Source:ZFIN;Acc:ZDB-GENE-030131-8730]	FALSE	FALSE
chr15	9041172	chr15-9041172	C	T	0.5665	0.017	Downstream	681	ENSCHAG00000003652		protein_coding	proteasome 26S subunit, ATPase 1a [Source:ZFIN;Acc:ZDB-GENE-030131-8730]	FALSE	FALSE
chr15	9042583	chr15-9042583	G	A	0.6436	0.0061	Downstream	2092	ENSCHAG00000003652		protein_coding	proteasome 26S subunit, ATPase 1a [Source:ZFIN;Acc:ZDB-GENE-030131-8730]	FALSE	FALSE
chr15	9043762	chr15-9043762	C	T	0.5816	0.0268	Downstream	3271	ENSCHAG00000003652		protein_coding	proteasome 26S subunit, ATPase 1a [Source:ZFIN;Acc:ZDB-GENE-030131-8730]	FALSE	FALSE
chr15	9044025	chr15-9044025	T	C	0.6836	0.0282	Downstream	3534	ENSCHAG00000003652		protein_coding	proteasome 26S subunit, ATPase 1a [Source:ZFIN;Acc:ZDB-GENE-030131-8730]	FALSE	FALSE
chr15	9044166	chr15-9044166	A	C	0.6617	0.0247	Downstream	3675	ENSCHAG00000003652		protein_coding	proteasome 26S subunit, ATPase 1a [Source:ZFIN;Acc:ZDB-GENE-030131-8730]	FALSE	FALSE
chr15	9044545	chr15-9044545	G	A	0.6739	0.0201	Downstream	4054	ENSCHAG00000003652		protein_coding	proteasome 26S subunit, ATPase 1a [Source:ZFIN;Acc:ZDB-GENE-030131-8730]	FALSE	FALSE
chr15	9044623	chr15-9044623	G	A	0.668	0.03	Downstream	4132	ENSCHAG00000003652		protein_coding	proteasome 26S subunit, ATPase 1a [Source:ZFIN;Acc:ZDB-GENE-030131-8730]	FALSE	FALSE
chr15	9044806	chr15-9044806	G	A	0.6186	0.0515	Downstream	4315	ENSCHAG00000003652		protein_coding	proteasome 26S subunit, ATPase 1a [Source:ZFIN;Acc:ZDB-GENE-030131-8730]	FALSE	FALSE
chr15	9044847	chr15-9044847	G	A	0.5966	0.0077	Downstream	4356	ENSCHAG00000003652		protein_coding	proteasome 26S subunit, ATPase 1a [Source:ZFIN;Acc:ZDB-GENE-030131-8730]	FALSE	FALSE
chr15	9045589	chr15-9045589	C	T	0.6505	0.0221	Intergenic	5098	ENSCHAG00000003652		protein_coding	proteasome 26S subunit, ATPase 1a [Source:ZFIN;Acc:ZDB-GENE-030131-8730]	FALSE	FALSE
chr15	9045760	chr15-9045760	A	G	0.5528	0.0312	Intergenic	5269	ENSCHAG00000003652		protein_coding	proteasome 26S subunit, ATPase 1a [Source:ZFIN;Acc:ZDB-GENE-030131-8730]	FALSE	FALSE
chr15	9046297	chr15-9046297	A	G	0.6131	0.0045	Intergenic	5801	ENSCHAG00000003923	calm1b	protein_coding	calmodulin [Source:NCBI gene;Acc:105899721]	FALSE	FALSE
chr15	9046672	chr15-9046672	T	A	0.597	0.0496	Intergenic	5426	ENSCHAG00000003923	calm1b	protein_coding	calmodulin [Source:NCBI gene;Acc:105899721]	FALSE	FALSE
chr15	9046692	chr15-9046692	G	A	0.6359	0.0397	Intergenic	5406	ENSCHAG00000003923	calm1b	protein_coding	calmodulin [Source:NCBI gene;Acc:105899721]	FALSE	FALSE
chr15	9048392	chr15-9048392	A	T	0.644	0.041	Upstream	3706	ENSCHAG00000003923	calm1b	protein_coding	calmodulin [Source:NCBI gene;Acc:105899721]	FALSE	FALSE
chr15	9048901	chr15-9048901	C	T	0.6626	0.0075	Upstream	3197	ENSCHAG00000003923	calm1b	protein_coding	calmodulin [Source:NCBI gene;Acc:105899721]	FALSE	FALSE
chr15	9049286	chr15-9049286	T	G	0.5564	0.0023	Upstream	2812	ENSCHAG00000003923	calm1b	protein_coding	calmodulin [Source:NCBI gene;Acc:105899721]	FALSE	FALSE
chr15	9049802	chr15-9049802	A	C	0.6546	0.012	Upstream	2296	ENSCHAG00000003923	calm1b	protein_coding	calmodulin [Source:NCBI gene;Acc:105899721]	FALSE	FALSE
chr15	9049866	chr15-9049866	T	C	0.6286	0.0125	Upstream	2232	ENSCHAG00000003923	calm1b	protein_coding	calmodulin [Source:NCBI gene;Acc:105899721]	FALSE	FALSE
chr15	9050272	chr15-9050272	T	A	0.6991	0.0223	Upstream	1826	ENSCHAG00000003923	calm1b	protein_coding	calmodulin [Source:NCBI gene;Acc:105899721]	FALSE	FALSE
chr15	9050319	chr15-9050319	C	T	0.6289	0.0587	Upstream	1779	ENSCHAG00000003923	calm1b	protein_coding	calmodulin [Source:NCBI gene;Acc:105899721]	FALSE	FALSE
chr15	9050430	chr15-9050430	T	G	0.6995	0.0288	Upstream	1668	ENSCHAG00000003923	calm1b	protein_coding	calmodulin [Source:NCBI gene;Acc:105899721]	FALSE	FALSE
chr15	9050442	chr15-9050442	G	A	0.6669	0.0302	Upstream	1656	ENSCHAG00000003923	calm1b	protein_coding	calmodulin [Source:NCBI gene;Acc:105899721]	FALSE	FALSE
chr15	9050981	chr15-9050981	T	C	0.6266	0.0115	Upstream	1117	ENSCHAG00000003923	calm1b	protein_coding	calmodulin [Source:NCBI gene;Acc:105899721]	FALSE	FALSE
chr15	9051071	chr15-9051071	C	A	0.6609	0.0063	Upstream	1027	ENSCHAG00000003923	calm1b	protein_coding	calmodulin [Source:NCBI gene;Acc:105899721]	FALSE	FALSE
chr15	9051248	chr15-9051248	C	G	0.6863	0.0113	Upstream	850	ENSCHAG00000003923	calm1b	protein_coding	calmodulin [Source:NCBI gene;Acc:105899721]	FALSE	FALSE
chr15	9051375	chr15-9051375	C	T	0.6067	0.0134	Upstream	723	ENSCHAG00000003923	calm1b	protein_coding	calmodulin [Source:NCBI gene;Acc:105899721]	FALSE	FALSE
chr15	9051410	chr15-9051410	C	T	0.6115	0.0227	Upstream	688	ENSCHAG00000003923	calm1b	protein_coding	calmodulin [Source:NCBI gene;Acc:105899721]	FALSE	FALSE
chr15	9052195	chr15-9052195	C	A	0.5996	0.0472	Intron	0	ENSCHAG00000003923	calm1b	protein_coding	calmodulin [Source:NCBI gene;Acc:105899721]	FALSE	FALSE
chr15	9052209	chr15-9052209	G	T	0.5754	0.0556	Intron	0	ENSCHAG00000003923	calm1b	protein_coding	calmodulin [Source:NCBI gene;Acc:105899721]	TRUE	FALSE
chr15	9053079	chr15-9053079	T	G	0.6623	0.0148	Intron	0	ENSCHAG00000003923	calm1b	protein_coding	calmodulin [Source:NCBI gene;Acc:105899721]	FALSE	FALSE
chr15	9054564	chr15-9054564	G	A	0.64	0.0104	Intron	0	ENSCHAG00000003923	calm1b	protein_coding	calmodulin [Source:NCBI gene;Acc:105899721]	FALSE	FALSE
chr15	9054567	chr15-9054567	G	A	0.6355	0.0059	Intron	0	ENSCHAG00000003923	calm1b	protein_coding	calmodulin [Source:NCBI gene;Acc:105899721]	FALSE	FALSE
chr15	9054584	chr15-9054584	A	G	0.6507	0.0244	Intron	0	ENSCHAG00000003923	calm1b	protein_coding	calmodulin [Source:NCBI gene;Acc:105899721]	FALSE	FALSE
chr15	9054690	chr15-9054690	C	T	0.5789	0.0288	Intron	0	ENSCHAG00000003923	calm1b	protein_coding	calmodulin [Source:NCBI gene;Acc:105899721]	FALSE	FALSE
chr15	9054696	chr15-9054696	G	A	0.5696	0.0139	Intron	0	ENSCHAG00000003923	calm1b	protein_coding	calmodulin [Source:NCBI gene;Acc:105899721]	FALSE	FALSE
chr15	9056530	chr15-9056530	A	C	0.6275	0.0565	Intron	0	ENSCHAG00000003923	calm1b	protein_coding	calmodulin [Source:NCBI gene;Acc:105899721]	FALSE	FALSE
chr15	9056670	chr15-9056670	T	C	0.5927	0.0585	Intron	0	ENSCHAG00000003923	calm1b	protein_coding	calmodulin [Source:NCBI gene;Acc:105899721]	FALSE	FALSE
chr15	9057381	chr15-9057381	A	G	0.6958	0.0337	Intron	0	ENSCHAG00000003923	calm1b	protein_coding	calmodulin [Source:NCBI gene;Acc:105899721]	FALSE	FALSE
chr15	9057390	chr15-9057390	T	C	0.721	0.0438	Intron	0	ENSCHAG00000003923	calm1b	protein_coding	calmodulin [Source:NCBI gene;Acc:105899721]	FALSE	FALSE
chr15	9057489	chr15-9057489	A	G	0.584	0.0366	Intron	0	ENSCHAG00000003923	calm1b	protein_coding	calmodulin [Source:NCBI gene;Acc:105899721]	FALSE	FALSE
chr15	9057619	chr15-9057619	A	G	0.661	0.0362	Intron	0	ENSCHAG00000003923	calm1b	protein_coding	calmodulin [Source:NCBI gene;Acc:105899721]	FALSE	FALSE
chr15	9302530	chr15-9302530	A	G	0.6044	0.0582	Intergenic	NA	NA	NA	NA	NA	TRUE	FALSE
chr15	9305067	chr15-9305067	A	G	0.5545	0.295	Intergenic	NA	NA	NA	NA	NA	TRUE	FALSE
chr15	9309807	chr15-9309807	A	T	0.5622	0.0279	Intergenic	NA	NA	NA	NA	NA	TRUE	FALSE
chr15	9311262	chr15-9311262	A	T	0.5641	0.0149	Intergenic	NA	NA	NA	NA	NA	TRUE	FALSE
chr15	9313291	chr15-9313291	A	C	0.5694	0.0629	Intergenic	NA	NA	NA	NA	NA	TRUE	FALSE
chr15	9315209	chr15-9315209	A	T	0.5578	0.0725	Intergenic	NA	NA	NA	NA	NA	TRUE	FALSE
chr15	9315210	chr15-9315210	A	T	0.5614	0.0734	Intergenic	NA	NA	NA	NA	NA	TRUE	FALSE
chr15	9315211	chr15-9315211	A	T	0.5598	0.0711	Intergenic	NA	NA	NA	NA	NA	TRUE	FALSE
chr15	9315212	chr15-9315212	A	C	0.5607	0.0624	Intergenic	NA	NA	NA	NA	NA	TRUE	FALSE
chr15	9315213	chr15-9315213	A	T	0.566	0.07	Intergenic	NA	NA	NA	NA	NA	TRUE	FALSE
chr15	9315214	chr15-9315214	A	T	0.5639	0.0631	Intergenic	NA	NA	NA	NA	NA	TRUE	FALSE
chr15	9315930	chr15-9315930	T	A	0.5692	0.012	Intergenic	NA	NA	NA	NA	NA	TRUE	FALSE
chr15	9317855	chr15-9317855	C	T	0.6073	0.029	Intergenic	NA	NA	NA	NA	NA	TRUE	FALSE
chr15	9323382	chr15-9323382	A	G	0.574	0.0528	Intergenic	NA	NA	NA	NA	NA	FALSE	FALSE
chr15	9326159	chr15-9326159	A	C	0.5997	0.0462	Intergenic	NA	NA	NA	NA	NA	FALSE	FALSE
chr15	10858865	chr15-10858865	T	C	0.6	0.0743	Intergenic	32498	ENSCHAG00000014970	esr2a	protein_coding	estrogen receptor 2a [Source:ZFIN;Acc:ZDB-GENE-030116-2]	TRUE	FALSE
chr15	10860164	chr15-10860164	C	T	0.7449	0.0254	Intergenic	31199	ENSCHAG00000014970	esr2a	protein_coding	estrogen receptor 2a [Source:ZFIN;Acc:ZDB-GENE-030116-2]	TRUE	FALSE
chr15	10861322	chr15-10861322	C	A	0.5952	0.0541	Intergenic	30041	ENSCHAG00000014970	esr2a	protein_coding	estrogen receptor 2a [Source:ZFIN;Acc:ZDB-GENE-030116-2]	TRUE	FALSE
chr15	10861591	chr15-10861591	T	C	0.5906	0.08	Intergenic	29772	ENSCHAG00000014970	esr2a	protein_coding	estrogen receptor 2a [Source:ZFIN;Acc:ZDB-GENE-030116-2]	TRUE	FALSE
chr15	10864807	chr15-10864807	G	A	0.6822	0.0456	Intergenic	26556	ENSCHAG00000014970	esr2a	protein_coding	estrogen receptor 2a [Source:ZFIN;Acc:ZDB-GENE-030116-2]	TRUE	FALSE
chr15	10864981	chr15-10864981	C	T	0.8105	0.0427	Intergenic	26382	ENSCHAG00000014970	esr2a	protein_coding	estrogen receptor 2a [Source:ZFIN;Acc:ZDB-GENE-030116-2]	TRUE	FALSE
chr15	10865892	chr15-10865892	G	A	0.7784	0.0376	Intergenic	25471	ENSCHAG00000014970	esr2a	protein_coding	estrogen receptor 2a [Source:ZFIN;Acc:ZDB-GENE-030116-2]	TRUE	FALSE
chr15	10866945	chr15-10866945	A	T	0.7152	0.0044	Intergenic	24418	ENSCHAG00000014970	esr2a	protein_coding	estrogen receptor 2a [Source:ZFIN;Acc:ZDB-GENE-030116-2]	TRUE	FALSE
chr15	10867066	chr15-10867066	A	C	0.6774	0.0944	Intergenic	24297	ENSCHAG00000014970	esr2a	protein_coding	estrogen receptor 2a [Source:ZFIN;Acc:ZDB-GENE-030116-2]	TRUE	FALSE
chr15	10868525	chr15-10868525	T	C	0.7826	0.063	Intergenic	22838	ENSCHAG00000014970	esr2a	protein_coding	estrogen receptor 2a [Source:ZFIN;Acc:ZDB-GENE-030116-2]	TRUE	FALSE
chr15	10868731	chr15-10868731	G	A	0.5637	0.089	Intergenic	22632	ENSCHAG00000014970	esr2a	protein_coding	estrogen receptor 2a [Source:ZFIN;Acc:ZDB-GENE-030116-2]	TRUE	FALSE
chr15	10869288	chr15-10869288	T	C	0.6885	0.0345	Intergenic	22075	ENSCHAG00000014970	esr2a	protein_coding	estrogen receptor 2a [Source:ZFIN;Acc:ZDB-GENE-030116-2]	TRUE	FALSE
chr15	10870959	chr15-10870959	G	A	0.7761	0.0385	Intergenic	20404	ENSCHAG00000014970	esr2a	protein_coding	estrogen receptor 2a [Source:ZFIN;Acc:ZDB-GENE-030116-2]	TRUE	FALSE
chr15	10870990	chr15-10870990	A	G	0.802	0.0248	Intergenic	20373	ENSCHAG00000014970	esr2a	protein_coding	estrogen receptor 2a [Source:ZFIN;Acc:ZDB-GENE-030116-2]	TRUE	FALSE
chr15	10871077	chr15-10871077	G	C	0.724	0.0109	Intergenic	20286	ENSCHAG00000014970	esr2a	protein_coding	estrogen receptor 2a [Source:ZFIN;Acc:ZDB-GENE-030116-2]	TRUE	FALSE
chr15	10871949	chr15-10871949	C	T	0.7869	0.0511	Intergenic	19414	ENSCHAG00000014970	esr2a	protein_coding	estrogen receptor 2a [Source:ZFIN;Acc:ZDB-GENE-030116-2]	TRUE	FALSE
chr15	10874506	chr15-10874506	A	T	0.7286	0.0201	Intergenic	16857	ENSCHAG00000014970	esr2a	protein_coding	estrogen receptor 2a [Source:ZFIN;Acc:ZDB-GENE-030116-2]	TRUE	FALSE
chr15	10878768	chr15-10878768	C	T	0.7433	0.0201	Intergenic	12595	ENSCHAG00000014970	esr2a	protein_coding	estrogen receptor 2a [Source:ZFIN;Acc:ZDB-GENE-030116-2]	FALSE	FALSE
chr15	10879401	chr15-10879401	T	C	0.6395	0.0102	Intergenic	11962	ENSCHAG00000014970	esr2a	protein_coding	estrogen receptor 2a [Source:ZFIN;Acc:ZDB-GENE-030116-2]	TRUE	FALSE
chr15	10879700	chr15-10879700	A	T	0.7261	0.0594	Intergenic	11663	ENSCHAG00000014970	esr2a	protein_coding	estrogen receptor 2a [Source:ZFIN;Acc:ZDB-GENE-030116-2]	TRUE	FALSE
chr15	10882062	chr15-10882062	T	A	0.7778	0.0517	Intergenic	9301	ENSCHAG00000014970	esr2a	protein_coding	estrogen receptor 2a [Source:ZFIN;Acc:ZDB-GENE-030116-2]	TRUE	FALSE
chr15	10886814	chr15-10886814	G	A	0.7074	0.0204	Upstream	4549	ENSCHAG00000014970	esr2a	protein_coding	estrogen receptor 2a [Source:ZFIN;Acc:ZDB-GENE-030116-2]	TRUE	FALSE
chr15	10887136	chr15-10887136	T	G	0.7656	0.0434	Upstream	4227	ENSCHAG00000014970	esr2a	protein_coding	estrogen receptor 2a [Source:ZFIN;Acc:ZDB-GENE-030116-2]	TRUE	FALSE
chr15	10887748	chr15-10887748	C	A	0.7416	0.0278	Upstream	3615	ENSCHAG00000014970	esr2a	protein_coding	estrogen receptor 2a [Source:ZFIN;Acc:ZDB-GENE-030116-2]	TRUE	FALSE
chr15	10887994	chr15-10887994	C	T	0.8138	0.0089	Upstream	3369	ENSCHAG00000014970	esr2a	protein_coding	estrogen receptor 2a [Source:ZFIN;Acc:ZDB-GENE-030116-2]	TRUE	FALSE
chr15	10888282	chr15-10888282	A	T	0.7364	0.0365	Upstream	3081	ENSCHAG00000014970	esr2a	protein_coding	estrogen receptor 2a [Source:ZFIN;Acc:ZDB-GENE-030116-2]	TRUE	FALSE
chr15	10888521	chr15-10888521	C	T	0.6704	0.0141	Upstream	2842	ENSCHAG00000014970	esr2a	protein_coding	estrogen receptor 2a [Source:ZFIN;Acc:ZDB-GENE-030116-2]	TRUE	FALSE
chr15	10888522	chr15-10888522	C	T	0.7087	0.02	Upstream	2841	ENSCHAG00000014970	esr2a	protein_coding	estrogen receptor 2a [Source:ZFIN;Acc:ZDB-GENE-030116-2]	TRUE	FALSE
chr15	10888538	chr15-10888538	C	A	0.7391	0.0223	Upstream	2825	ENSCHAG00000014970	esr2a	protein_coding	estrogen receptor 2a [Source:ZFIN;Acc:ZDB-GENE-030116-2]	TRUE	FALSE
chr15	10888893	chr15-10888893	G	A	0.7714	0.0218	Upstream	2470	ENSCHAG00000014970	esr2a	protein_coding	estrogen receptor 2a [Source:ZFIN;Acc:ZDB-GENE-030116-2]	TRUE	FALSE
chr15	10889168	chr15-10889168	G	A	0.8409	0.0273	Upstream	2195	ENSCHAG00000014970	esr2a	protein_coding	estrogen receptor 2a [Source:ZFIN;Acc:ZDB-GENE-030116-2]	TRUE	FALSE
chr15	10889322	chr15-10889322	A	C	0.7277	0.0233	Upstream	2041	ENSCHAG00000014970	esr2a	protein_coding	estrogen receptor 2a [Source:ZFIN;Acc:ZDB-GENE-030116-2]	TRUE	FALSE
chr15	10889325	chr15-10889325	T	C	0.7206	0.0234	Upstream	2038	ENSCHAG00000014970	esr2a	protein_coding	estrogen receptor 2a [Source:ZFIN;Acc:ZDB-GENE-030116-2]	TRUE	FALSE
chr15	10890441	chr15-10890441	T	G	0.5576	0.0471	Upstream	922	ENSCHAG00000014970	esr2a	protein_coding	estrogen receptor 2a [Source:ZFIN;Acc:ZDB-GENE-030116-2]	TRUE	FALSE
chr15	10895962	chr15-10895962	G	A	0.6954	0.0072	Intron	0	ENSCHAG00000014970	esr2a	protein_coding	estrogen receptor 2a [Source:ZFIN;Acc:ZDB-GENE-030116-2]	TRUE	FALSE
chr15	10897174	chr15-10897174	C	T	0.7309	0.0406	Intron	0	ENSCHAG00000014970	esr2a	protein_coding	estrogen receptor 2a [Source:ZFIN;Acc:ZDB-GENE-030116-2]	TRUE	FALSE
chr15	10904192	chr15-10904192	T	G	0.5825	0.0297	Intron	0	ENSCHAG00000014970	esr2a	protein_coding	estrogen receptor 2a [Source:ZFIN;Acc:ZDB-GENE-030116-2]	TRUE	FALSE
chr15	10905051	chr15-10905051	C	G	0.5655	0.0069	Intron	0	ENSCHAG00000014970	esr2a	protein_coding	estrogen receptor 2a [Source:ZFIN;Acc:ZDB-GENE-030116-2]	FALSE	FALSE
chr15	10905964	chr15-10905964	C	T	0.7099	0.0335	Intron	0	ENSCHAG00000014970	esr2a	protein_coding	estrogen receptor 2a [Source:ZFIN;Acc:ZDB-GENE-030116-2]	TRUE	FALSE
chr15	10907433	chr15-10907433	A	T	0.6664	0.0561	Intron	0	ENSCHAG00000014970	esr2a	protein_coding	estrogen receptor 2a [Source:ZFIN;Acc:ZDB-GENE-030116-2]	FALSE	FALSE
chr15	10909478	chr15-10909478	T	C	0.8068	0.0108	Intron	0	ENSCHAG00000014970	esr2a	protein_coding	estrogen receptor 2a [Source:ZFIN;Acc:ZDB-GENE-030116-2]	TRUE	FALSE
chr15	10912023	chr15-10912023	G	A	0.7782	0.0054	Downstream	1336	ENSCHAG00000014970	esr2a	protein_coding	estrogen receptor 2a [Source:ZFIN;Acc:ZDB-GENE-030116-2]	TRUE	FALSE
chr15	10912041	chr15-10912041	A	C	0.7878	0.0102	Downstream	1354	ENSCHAG00000014970	esr2a	protein_coding	estrogen receptor 2a [Source:ZFIN;Acc:ZDB-GENE-030116-2]	TRUE	FALSE
chr15	10913099	chr15-10913099	C	T	0.7205	0.0464	Downstream	2412	ENSCHAG00000014970	esr2a	protein_coding	estrogen receptor 2a [Source:ZFIN;Acc:ZDB-GENE-030116-2]	TRUE	FALSE
chr15	10913538	chr15-10913538	C	T	0.7487	0.0166	Downstream	2851	ENSCHAG00000014970	esr2a	protein_coding	estrogen receptor 2a [Source:ZFIN;Acc:ZDB-GENE-030116-2]	TRUE	FALSE
chr15	10913612	chr15-10913612	T	C	0.624	0.0014	Downstream	2925	ENSCHAG00000014970	esr2a	protein_coding	estrogen receptor 2a [Source:ZFIN;Acc:ZDB-GENE-030116-2]	TRUE	FALSE
chr15	10913686	chr15-10913686	A	T	0.6667	0.0191	Downstream	2999	ENSCHAG00000014970	esr2a	protein_coding	estrogen receptor 2a [Source:ZFIN;Acc:ZDB-GENE-030116-2]	TRUE	FALSE
chr15	10913687	chr15-10913687	A	C	0.6602	0.0289	Downstream	3000	ENSCHAG00000014970	esr2a	protein_coding	estrogen receptor 2a [Source:ZFIN;Acc:ZDB-GENE-030116-2]	TRUE	FALSE
chr15	10917619	chr15-10917619	G	T	0.6471	0.0016	Downstream	1574	ENSCHAG00000015009		protein_coding		TRUE	FALSE
chr15	10923948	chr15-10923948	G	C	0.5729	0.0212	Intron	0	ENSCHAG00000015009		protein_coding		TRUE	FALSE
chr15	10928349	chr15-10928349	A	C	0.5984	0.0099	Intron	0	ENSCHAG00000015009		protein_coding		TRUE	FALSE
chr15	10946607	chr15-10946607	C	T	0.7459	0.0206	Intergenic	12122	ENSCHAG00000015009		protein_coding		FALSE	FALSE
chr15	10948370	chr15-10948370	T	G	0.5997	0.0071	Intergenic	12914	ENSCHAG00000015180		lncRNA		TRUE	FALSE
chr15	10949464	chr15-10949464	C	T	0.8011	0.0097	Intergenic	11820	ENSCHAG00000015180		lncRNA		FALSE	FALSE
chr15	10950216	chr15-10950216	C	T	0.6403	0.1182	Intergenic	11068	ENSCHAG00000015180		lncRNA		FALSE	FALSE
chr15	10950840	chr15-10950840	G	T	0.7723	0.0048	Intergenic	10444	ENSCHAG00000015180		lncRNA		TRUE	FALSE
chr15	10951698	chr15-10951698	T	C	0.5641	0.0001	Intergenic	9586	ENSCHAG00000015180		lncRNA		TRUE	FALSE
chr15	10953813	chr15-10953813	A	T	0.7796	0.0373	Intergenic	7471	ENSCHAG00000015180		lncRNA		FALSE	FALSE
chr15	10954249	chr15-10954249	T	G	0.6786	0.0172	Intergenic	7035	ENSCHAG00000015180		lncRNA		TRUE	FALSE
chr15	10954758	chr15-10954758	G	T	0.7897	0.0705	Intergenic	6526	ENSCHAG00000015180		lncRNA		TRUE	FALSE
chr15	10956917	chr15-10956917	A	G	0.7372	0.0055	Downstream	4367	ENSCHAG00000015180		lncRNA		FALSE	FALSE
chr15	10957489	chr15-10957489	A	C	0.8213	0.0096	Downstream	3795	ENSCHAG00000015180		lncRNA		FALSE	FALSE
chr15	10961472	chr15-10961472	A	C	0.7416	0.0082	Downstream	0	ENSCHAG00000015180		lncRNA		FALSE	FALSE
chr15	10961869	chr15-10961869	A	G	0.7658	0.0208	Downstream	0	ENSCHAG00000015180		lncRNA		FALSE	FALSE
chr15	10963604	chr15-10963604	T	A	0.6867	0.0023	Upstream	306	ENSCHAG00000015181		lncRNA		FALSE	FALSE
chr15	10963886	chr15-10963886	T	C	0.7011	0.0166	Upstream	24	ENSCHAG00000015181		lncRNA		FALSE	FALSE
chr15	10964315	chr15-10964315	G	A	0.7719	0.0535	Upstream	0	ENSCHAG00000015181		lncRNA		FALSE	FALSE
chr15	10964665	chr15-10964665	G	C	0.8073	0.0463	Intron	0	ENSCHAG00000015181		lncRNA		FALSE	FALSE
chr15	10965325	chr15-10965325	G	C	0.7762	0.036	Upstream	0	ENSCHAG00000015181		lncRNA		FALSE	FALSE
chr15	10965368	chr15-10965368	T	C	0.7334	0.0313	Upstream	0	ENSCHAG00000015181		lncRNA		FALSE	FALSE
chr15	10967513	chr15-10967513	C	T	0.5979	0.0736	Upstream	647	ENSCHAG00000015184		lncRNA		FALSE	FALSE
chr15	10971168	chr15-10971168	A	C	0.794	0.0005	Upstream	256	ENSCHAG00000015184		lncRNA		FALSE	FALSE
chr15	10972104	chr15-10972104	A	C	0.7738	0.0289	Upstream	1192	ENSCHAG00000015184		lncRNA		FALSE	FALSE
chr15	10972621	chr15-10972621	C	T	0.6674	0.0059	Upstream	1057	ENSCHAG00000015187		lncRNA		FALSE	FALSE
chr15	10973500	chr15-10973500	C	T	0.5708	0.065	Upstream	178	ENSCHAG00000015187		lncRNA		FALSE	FALSE
chr15	10975095	chr15-10975095	T	C	0.612	0.0158	Upstream	0	ENSCHAG00000015187		lncRNA		TRUE	FALSE
chr15	10975761	chr15-10975761	A	G	0.7549	0.0203	Upstream	0	ENSCHAG00000015187		lncRNA		FALSE	FALSE
chr15	10976639	chr15-10976639	T	C	0.7493	0.0061	Downstream	0	ENSCHAG00000015187		lncRNA		FALSE	FALSE
chr15	10976739	chr15-10976739	A	G	0.7489	0.0398	Upstream	14	ENSCHAG00000015190		lncRNA		FALSE	FALSE
chr15	10977005	chr15-10977005	T	C	0.8274	0.0123	Upstream	0	ENSCHAG00000015190		lncRNA		FALSE	FALSE
chr15	10977352	chr15-10977352	T	C	0.8031	0.0215	Upstream	0	ENSCHAG00000015190		lncRNA		FALSE	FALSE
chr15	10978449	chr15-10978449	G	A	0.7816	0.0325	Upstream	0	ENSCHAG00000015190		lncRNA		FALSE	FALSE
chr15	10982502	chr15-10982502	T	C	0.5564	0.128	Upstream	2917	ENSCHAG00000015190		lncRNA		TRUE	FALSE
chr15	10982890	chr15-10982890	A	C	0.7784	0.0142	Upstream	3305	ENSCHAG00000015190		lncRNA		FALSE	FALSE
chr15	10984062	chr15-10984062	A	C	0.8078	0.0327	Upstream	4477	ENSCHAG00000015190		lncRNA		FALSE	FALSE
chr15	10984890	chr15-10984890	T	C	0.7859	0.0153	Intergenic	5305	ENSCHAG00000015190		lncRNA		FALSE	FALSE
chr15	10985557	chr15-10985557	T	C	0.7604	0.0166	Intergenic	5972	ENSCHAG00000015190		lncRNA		FALSE	FALSE
chr15	10986076	chr15-10986076	G	A	0.7065	0.0226	Intergenic	6491	ENSCHAG00000015190		lncRNA		FALSE	FALSE
chr15	10986564	chr15-10986564	C	A	0.6353	0.0233	Intergenic	6979	ENSCHAG00000015190		lncRNA		FALSE	FALSE
chr15	10987343	chr15-10987343	T	C	0.7116	0.092	Intergenic	7758	ENSCHAG00000015190		lncRNA		FALSE	FALSE
chr15	10988424	chr15-10988424	A	G	0.7682	0.0678	Intergenic	8839	ENSCHAG00000015190		lncRNA		FALSE	FALSE
chr15	10988808	chr15-10988808	C	G	0.6143	0.0419	Intergenic	9223	ENSCHAG00000015190		lncRNA		FALSE	FALSE
chr15	10993000	chr15-10993000	G	A	0.5844	0.0644	Intergenic	7732	ENSCHAG00000015192		lncRNA		FALSE	FALSE
chr15	10993001	chr15-10993001	A	G	0.5915	0.0383	Intergenic	7731	ENSCHAG00000015192		lncRNA		FALSE	FALSE
chr15	10993925	chr15-10993925	T	G	0.6367	0.077	Intergenic	6807	ENSCHAG00000015192		lncRNA		TRUE	FALSE
chr15	10994173	chr15-10994173	T	C	0.7741	0.0551	Intergenic	6559	ENSCHAG00000015192		lncRNA		FALSE	FALSE
chr15	10995690	chr15-10995690	G	T	0.6546	0.032	Intergenic	5042	ENSCHAG00000015192		lncRNA		TRUE	FALSE
chr15	10996523	chr15-10996523	A	T	0.6701	0.0456	Downstream	4209	ENSCHAG00000015192		lncRNA		TRUE	FALSE
chr15	10996646	chr15-10996646	T	C	0.7588	0.0222	Downstream	4086	ENSCHAG00000015192		lncRNA		FALSE	FALSE
chr15	10996898	chr15-10996898	C	T	0.7823	0.0153	Downstream	3834	ENSCHAG00000015192		lncRNA		FALSE	FALSE
chr15	10996929	chr15-10996929	G	T	0.7452	0.0788	Downstream	3803	ENSCHAG00000015192		lncRNA		FALSE	FALSE
chr15	10999818	chr15-10999818	A	G	0.6829	0.0706	Downstream	914	ENSCHAG00000015192		lncRNA		TRUE	FALSE
chr15	11000224	chr15-11000224	T	G	0.7485	0.0264	Downstream	508	ENSCHAG00000015192		lncRNA		FALSE	FALSE
chr15	11000817	chr15-11000817	T	C	0.7721	0.0041	Downstream	0	ENSCHAG00000015192		lncRNA		FALSE	FALSE
chr15	11004694	chr15-11004694	G	A	0.7258	0.0125	Upstream	198	ENSCHAG00000015192		lncRNA		FALSE	FALSE
chr15	11005151	chr15-11005151	T	C	0.6473	0.0048	Upstream	0	ENSCHAG00000015198		lncRNA		FALSE	FALSE
chr15	11006106	chr15-11006106	A	T	0.6638	0.0155	Intron	0	ENSCHAG00000015198		lncRNA		TRUE	FALSE
chr15	11006696	chr15-11006696	A	G	0.6663	0.0039	Upstream	187	ENSCHAG00000015198		lncRNA		TRUE	FALSE
chr15	11006870	chr15-11006870	T	A	0.626	0.0462	Upstream	361	ENSCHAG00000015198		lncRNA		TRUE	FALSE
chr15	11007329	chr15-11007329	G	A	0.6387	0.0196	Upstream	820	ENSCHAG00000015198		lncRNA		TRUE	FALSE
chr15	11007330	chr15-11007330	A	T	0.626	0.032	Upstream	821	ENSCHAG00000015198		lncRNA		TRUE	FALSE
chr15	11007399	chr15-11007399	C	T	0.641	0.0042	Upstream	890	ENSCHAG00000015198		lncRNA		TRUE	FALSE
chr15	11010829	chr15-11010829	C	A	0.6032	0.0797	Upstream	0	ENSCHAG00000015200		lncRNA		TRUE	FALSE
chr15	11013774	chr15-11013774	T	C	0.6129	0.0074	Upstream	2476	ENSCHAG00000015200		lncRNA		TRUE	FALSE
chr15	11020489	chr15-11020489	A	C	0.655	0.0152	Intergenic	9191	ENSCHAG00000015200		lncRNA		FALSE	FALSE
chr15	11023034	chr15-11023034	T	C	0.7066	0.031	Intergenic	11736	ENSCHAG00000015200		lncRNA		FALSE	FALSE
chr15	11025860	chr15-11025860	G	T	0.7035	0.016	Intergenic	10974	ENSCHAG00000015203	l3hypdh	protein_coding	trans-L-3-hydroxyproline dehydratase [Source:NCBI gene;Acc:105897774]	FALSE	FALSE
chr15	11027940	chr15-11027940	T	C	0.6056	0.0789	Intergenic	8894	ENSCHAG00000015203	l3hypdh	protein_coding	trans-L-3-hydroxyproline dehydratase [Source:NCBI gene;Acc:105897774]	TRUE	FALSE
chr15	11029614	chr15-11029614	A	G	0.6384	0.0016	Intergenic	7220	ENSCHAG00000015203	l3hypdh	protein_coding	trans-L-3-hydroxyproline dehydratase [Source:NCBI gene;Acc:105897774]	FALSE	FALSE
chr15	11033295	chr15-11033295	G	T	0.6588	0.0388	Upstream	3539	ENSCHAG00000015203	l3hypdh	protein_coding	trans-L-3-hydroxyproline dehydratase [Source:NCBI gene;Acc:105897774]	FALSE	FALSE
chr15	11033776	chr15-11033776	A	C	0.708	0.0415	Upstream	3058	ENSCHAG00000015203	l3hypdh	protein_coding	trans-L-3-hydroxyproline dehydratase [Source:NCBI gene;Acc:105897774]	TRUE	FALSE
chr15	11034115	chr15-11034115	G	A	0.597	0.0461	Upstream	2719	ENSCHAG00000015203	l3hypdh	protein_coding	trans-L-3-hydroxyproline dehydratase [Source:NCBI gene;Acc:105897774]	TRUE	FALSE
chr15	11035946	chr15-11035946	T	A	0.652	0.0805	Upstream	888	ENSCHAG00000015203	l3hypdh	protein_coding	trans-L-3-hydroxyproline dehydratase [Source:NCBI gene;Acc:105897774]	FALSE	FALSE
chr15	11036000	chr15-11036000	T	A	0.6544	0.1094	Upstream	834	ENSCHAG00000015203	l3hypdh	protein_coding	trans-L-3-hydroxyproline dehydratase [Source:NCBI gene;Acc:105897774]	FALSE	FALSE
chr15	11036129	chr15-11036129	C	A	0.7165	0.045	Upstream	705	ENSCHAG00000015203	l3hypdh	protein_coding	trans-L-3-hydroxyproline dehydratase [Source:NCBI gene;Acc:105897774]	TRUE	FALSE
chr15	11036385	chr15-11036385	C	T	0.6672	0.0402	Upstream	449	ENSCHAG00000015203	l3hypdh	protein_coding	trans-L-3-hydroxyproline dehydratase [Source:NCBI gene;Acc:105897774]	FALSE	FALSE
chr15	11036956	chr15-11036956	T	C	0.6487	0.0043	FiveUTR	0	ENSCHAG00000015203	l3hypdh	protein_coding	trans-L-3-hydroxyproline dehydratase [Source:NCBI gene;Acc:105897774]	FALSE	FALSE
chr15	11038318	chr15-11038318	T	C	0.6789	0.0172	Syn	0	ENSCHAG00000015203	l3hypdh	protein_coding	trans-L-3-hydroxyproline dehydratase [Source:NCBI gene;Acc:105897774]	FALSE	FALSE
chr15	11039695	chr15-11039695	T	C	0.7378	0.0517	Downstream	364	ENSCHAG00000015203	l3hypdh	protein_coding	trans-L-3-hydroxyproline dehydratase [Source:NCBI gene;Acc:105897774]	FALSE	FALSE
chr15	11043596	chr15-11043596	T	C	0.6109	0.0046	Intron	0	ENSCHAG00000015238	daam1b	protein_coding	dishevelled associated activator of morphogenesis 1b [Source:ZFIN;Acc:ZDB-GENE-030131-4212]	FALSE	FALSE
chr15	11054309	chr15-11054309	T	C	0.5708	0.058	Intron	0	ENSCHAG00000015238	daam1b	protein_coding	dishevelled associated activator of morphogenesis 1b [Source:ZFIN;Acc:ZDB-GENE-030131-4212]	TRUE	FALSE
chr15	11055776	chr15-11055776	T	C	0.5616	0.0606	Intron	0	ENSCHAG00000015238	daam1b	protein_coding	dishevelled associated activator of morphogenesis 1b [Source:ZFIN;Acc:ZDB-GENE-030131-4212]	TRUE	FALSE
chr19	20421878	chr19-20421878	A	G	0.653	0.091	Syn	0	ENSCHAG00000008603	adgrb1b	protein_coding	adhesion G protein-coupled receptor B1b [Source:ZFIN;Acc:ZDB-GENE-081031-45]	FALSE	FALSE
chr19	20422070	chr19-20422070	T	A	0.6688	0.0135	NonSyn	0	ENSCHAG00000008603	adgrb1b	protein_coding	adhesion G protein-coupled receptor B1b [Source:ZFIN;Acc:ZDB-GENE-081031-45]	FALSE	FALSE
chr19	20426026	chr19-20426026	T	C	0.5832	0.0231	Upstream	3339	ENSCHAG00000008603	adgrb1b	protein_coding	adhesion G protein-coupled receptor B1b [Source:ZFIN;Acc:ZDB-GENE-081031-45]	FALSE	FALSE
chr19	20426127	chr19-20426127	G	A	0.5821	0.0003	Upstream	3440	ENSCHAG00000008603	adgrb1b	protein_coding	adhesion G protein-coupled receptor B1b [Source:ZFIN;Acc:ZDB-GENE-081031-45]	FALSE	FALSE
chr19	20426277	chr19-20426277	T	C	0.6831	0.0141	Upstream	3590	ENSCHAG00000008603	adgrb1b	protein_coding	adhesion G protein-coupled receptor B1b [Source:ZFIN;Acc:ZDB-GENE-081031-45]	FALSE	FALSE
chr19	20427756	chr19-20427756	A	G	0.7606	0.0509	Intergenic	5069	ENSCHAG00000008603	adgrb1b	protein_coding	adhesion G protein-coupled receptor B1b [Source:ZFIN;Acc:ZDB-GENE-081031-45]	FALSE	FALSE
chr19	20427838	chr19-20427838	C	T	0.7302	0.0374	Intergenic	5151	ENSCHAG00000008603	adgrb1b	protein_coding	adhesion G protein-coupled receptor B1b [Source:ZFIN;Acc:ZDB-GENE-081031-45]	FALSE	FALSE
chr19	20427948	chr19-20427948	T	C	0.6744	0.0301	Intergenic	5261	ENSCHAG00000008603	adgrb1b	protein_coding	adhesion G protein-coupled receptor B1b [Source:ZFIN;Acc:ZDB-GENE-081031-45]	FALSE	FALSE
chr19	20428855	chr19-20428855	A	G	0.7191	0.0527	Intergenic	6168	ENSCHAG00000008603	adgrb1b	protein_coding	adhesion G protein-coupled receptor B1b [Source:ZFIN;Acc:ZDB-GENE-081031-45]	FALSE	FALSE
chr19	20429244	chr19-20429244	G	C	0.7222	0.035	Intergenic	6557	ENSCHAG00000008603	adgrb1b	protein_coding	adhesion G protein-coupled receptor B1b [Source:ZFIN;Acc:ZDB-GENE-081031-45]	FALSE	FALSE
chr19	20429259	chr19-20429259	T	C	0.719	0.0391	Intergenic	6572	ENSCHAG00000008603	adgrb1b	protein_coding	adhesion G protein-coupled receptor B1b [Source:ZFIN;Acc:ZDB-GENE-081031-45]	FALSE	FALSE
chr19	20429492	chr19-20429492	G	A	0.6174	0.0084	Intergenic	6805	ENSCHAG00000008603	adgrb1b	protein_coding	adhesion G protein-coupled receptor B1b [Source:ZFIN;Acc:ZDB-GENE-081031-45]	FALSE	FALSE
chr19	20437151	chr19-20437151	G	A	0.7122	0.0099	Intergenic	14464	ENSCHAG00000008603	adgrb1b	protein_coding	adhesion G protein-coupled receptor B1b [Source:ZFIN;Acc:ZDB-GENE-081031-45]	FALSE	FALSE
chr19	20438098	chr19-20438098	T	C	0.6796	0.012	Intergenic	15411	ENSCHAG00000008603	adgrb1b	protein_coding	adhesion G protein-coupled receptor B1b [Source:ZFIN;Acc:ZDB-GENE-081031-45]	FALSE	FALSE
chr19	20440938	chr19-20440938	C	T	0.5609	0.0022	Intergenic	18251	ENSCHAG00000008603	adgrb1b	protein_coding	adhesion G protein-coupled receptor B1b [Source:ZFIN;Acc:ZDB-GENE-081031-45]	FALSE	FALSE
chr19	20442713	chr19-20442713	A	C	0.6112	0.005	Intergenic	20026	ENSCHAG00000008603	adgrb1b	protein_coding	adhesion G protein-coupled receptor B1b [Source:ZFIN;Acc:ZDB-GENE-081031-45]	TRUE	FALSE
chr19	20443979	chr19-20443979	T	G	0.6949	0.0053	Intergenic	21292	ENSCHAG00000008603	adgrb1b	protein_coding	adhesion G protein-coupled receptor B1b [Source:ZFIN;Acc:ZDB-GENE-081031-45]	FALSE	FALSE
chr19	20446037	chr19-20446037	C	A	0.7011	0.0516	Intergenic	23350	ENSCHAG00000008603	adgrb1b	protein_coding	adhesion G protein-coupled receptor B1b [Source:ZFIN;Acc:ZDB-GENE-081031-45]	FALSE	FALSE
chr19	20446233	chr19-20446233	A	G	0.7209	0.0265	Intergenic	23546	ENSCHAG00000008603	adgrb1b	protein_coding	adhesion G protein-coupled receptor B1b [Source:ZFIN;Acc:ZDB-GENE-081031-45]	FALSE	FALSE
chr19	20449848	chr19-20449848	T	C	0.7082	0.0083	Intergenic	27161	ENSCHAG00000008603	adgrb1b	protein_coding	adhesion G protein-coupled receptor B1b [Source:ZFIN;Acc:ZDB-GENE-081031-45]	FALSE	FALSE
chr19	20452747	chr19-20452747	A	G	0.7914	0.0282	Intergenic	30060	ENSCHAG00000008603	adgrb1b	protein_coding	adhesion G protein-coupled receptor B1b [Source:ZFIN;Acc:ZDB-GENE-081031-45]	FALSE	FALSE
chr19	20453551	chr19-20453551	T	C	0.7444	0.02	Intergenic	30864	ENSCHAG00000008603	adgrb1b	protein_coding	adhesion G protein-coupled receptor B1b [Source:ZFIN;Acc:ZDB-GENE-081031-45]	FALSE	FALSE
chr19	20454186	chr19-20454186	G	C	0.7436	0.0154	Intergenic	30340	ENSCHAG00000010575		lncRNA		FALSE	FALSE
chr19	20454218	chr19-20454218	T	G	0.763	0.0086	Intergenic	30308	ENSCHAG00000010575		lncRNA		FALSE	FALSE
chr19	20458390	chr19-20458390	G	A	0.6942	0.0383	Intergenic	26136	ENSCHAG00000010575		lncRNA		TRUE	FALSE
chr19	20475442	chr19-20475442	C	A	0.5969	0.011	Intergenic	9084	ENSCHAG00000010575		lncRNA		FALSE	FALSE
chr19	20475471	chr19-20475471	C	A	0.5599	0.0046	Intergenic	9055	ENSCHAG00000010575		lncRNA		TRUE	FALSE
chr19	20475492	chr19-20475492	C	T	0.6552	0.0518	Intergenic	9034	ENSCHAG00000010575		lncRNA		FALSE	FALSE
chr19	20475757	chr19-20475757	A	G	0.6872	0.0359	Intergenic	8769	ENSCHAG00000010575		lncRNA		TRUE	FALSE
chr19	20475769	chr19-20475769	A	T	0.6153	0.0491	Intergenic	8757	ENSCHAG00000010575		lncRNA		TRUE	FALSE
chr19	20475914	chr19-20475914	T	G	0.7872	0.0465	Intergenic	8612	ENSCHAG00000010575		lncRNA		TRUE	FALSE
chr19	20475945	chr19-20475945	A	G	0.7349	0.0537	Intergenic	8581	ENSCHAG00000010575		lncRNA		FALSE	FALSE
chr19	20475978	chr19-20475978	A	G	0.6643	0.0638	Intergenic	8548	ENSCHAG00000010575		lncRNA		FALSE	FALSE
chr19	20476069	chr19-20476069	T	C	0.668	0.0372	Intergenic	8457	ENSCHAG00000010575		lncRNA		TRUE	FALSE
chr19	20476108	chr19-20476108	G	A	0.722	0.0023	Intergenic	8418	ENSCHAG00000010575		lncRNA		FALSE	FALSE
[truncated: 570 more rows]
